# Supplementary material for: Comparative Genome Analysis of Hungarian and Global Strains of Salmonella Infantis
Source: Front Microbiol. 2020 Apr 3;11:539. doi: 10.3389/fmicb.2020.00539 (PMC7147451; doi:10.3389/fmicb.2020.00539)
Supplement: Supplementary file 2 [file Table_1.XLSX]

## Sheet: all
Supplementary Table S1 | List of genomes investigated in this study
Serotype	Strain	Genbank / SRA acc. no.	Year of isolation	Region of isolation	Sample type	Source	Genome size (bp)	Inhouse reference	Reference
S. Infantis	SI15023h	MRUU00000000	1980	Hungary	clinical	human	4711376	Hungary-1980 SI15023h	Wilk et al., 2017
S. Infantis	SI220h	MRUV00000000	1982	Hungary	clinical	human	4690379	Hungary-1983 SI220h	Wilk et al., 2017
S. Infantis	SI69/94	JRXB00000000	1994	Hungary	animal	broiler	4710832	Hungary-1994 SI69/94	Olasz et al., 2015
S. Infantis	SI54/04	JRXC00000000	2004	Hungary	animal	broiler	4710839	Hungary-2004 SI54/04	Olasz et al., 2015
S. Infantis	SI3337/12	MIJS00000000	2012	Hungary	animal	broiler	4652703	Hungary-2012 SI3337/12	Wilk et al., 2016
S. Infantis	SI757/13	MIJT00000000	2013	Hungary	animal	broiler	4656322	Hungary-2013 SI757/13	Wilk et al., 2016
S. Infantis	SI786/13	MIJR00000000	2013	Hungary	animal	broiler	4656981	Hungary-2013 SI786/13	Wilk et al., 2016
S. Infantis	SI1070/16	MRUX00000000	2016	Hungary	animal	broiler	4983448	Hungary-2016 SI1070/16	Wilk et al., 2017
S. Infantis	SI240/16	MRUW00000000	2016	Hungary	animal	broiler	4925279	Hungary-2016 SI240/16	Wilk et al., 2017
S. Infantis	1326/28	LN649235	1973	United Kingdom	animal	broiler	4710675	UK-1973 1326/28	Olasz et al., 2015
S. Infantis	UZH-SAL-123-13	NAPB00000000	2013	Switzerland	food	n.d.	4914254	Switzerland-2013 UZH-SAL-123-13	Hindermann et al., 2017
S. Infantis	UZH-SAL-20-15	NAPK00000000	2015	Switzerland	human	n.d.	4925193	Switzerland-2015 UZH-SAL-20-15	Hindermann et al., 2017
S. Infantis	UZH-SAL-193-10	NAOR00000000	2010	Switzerland	food	n.d.	4915899	Switzerland-2010 UZH-SAL-193-10	Hindermann et al., 2017
S. Infantis	UZH-SAL-25-13	NAPO00000000	2013	Switzerland	food	n.d.	4924234	Switzerland-2013 UZH-SAL-25-13	Hindermann et al., 2017
S. Infantis	UZH-SAL-169-15	NAOT00000000	2015	Switzerland	food	n.d.	4919942	Switzerland-2015 UZH-SAL-169-15	Hindermann et al., 2017
S. Infantis	UZH-SAL-100-13	NAPU00000000	2013	Switzerland	food	n.d.	4663296	Switzerland-2013 UZH-SAL-100-13	Hindermann et al., 2017
S. Infantis	UZH-SAL-115-10	NAPD00000000	2010	Switzerland	food	n.d.	4913141	Switzerland-2010 UZH-SAL-115-10	Hindermann et al., 2017
S. Infantis	UZH-SAL-149-15	NAOW00000000	2015	Switzerland	food	n.d.	4912600	Switzerland-2015 UZH-SAL-149-15	Hindermann et al., 2017
S. Infantis	UZH-SAL-17-10	NAPL00000000	2010	Switzerland	food	n.d.	4910021	Switzerland-2010 UZH-SAL-17-10	Hindermann et al., 2017
S. Infantis	UZH-SAL-31-13	NAPN00000000	2013	Switzerland	food	n.d.	4911643	Switzerland-2013 UZH-SAL-31-13	Hindermann et al., 2017
S. Infantis	FSIS1504606	SRR2587646	2015	United States of America	Slaughter	comminuted chicken	4998218	USA-2015 FSIS1504606	Tate et al., 2017
S. Infantis	FSIS1504607	SRR2939562	2015	United States of America	Slaughter	chicken ceca	5043351	USA-2015 FSIS1502169	Tate et al., 2017
S. Infantis	FSIS1504608	SRR2939570	2014	United States of America	Slaughter	comminuted chicken	4728107	USA-2014 FSIS1502967	Tate et al., 2017
S. Infantis	FSIS1504609	SRR4025936	2013	United States of America	clinical	human	5076904	USA-2013 2013AM-1918	Tate et al., 2017
S. Infantis	2013AM-0055	SRR4025935	2013	United States of America	clinical	human	5166678	USA-2013 2013AM-0055	Tate et al., 2017
S. Infantis	CVMN38848	JYXA01000000	2012	United States of America	food	Chicken breast	4565651	USA-2012 CVMN38848	no reference
S. Infantis	CVMN44705	LHFL01000000	2013	United States of America	food	Chicken breast	4754461	USA-2013 CVMN44705	no reference
S. Infantis	CVMN48577	LHJX01000000	2013	United States of America	food	Chicken breast	4663823	USA-2013 CVMN48577	no reference
S. Infantis	CVMN48693	LHKO01000000	2013	United States of America	food	Chicken breast	4644112	USA-2012 CVMN48693	no reference
S. Infantis	FSIS1502916	CP016408	2015	United States of America	food	Chicken	4728107	USA-2015 FSIS1502916	Tate et al., 2017
S. Infantis	896	DRR022732	1999	Japan	environmental	GP center environment	4668796	Japan-1999 896	Yokoyama et al., 2014
S. Infantis	917	DRR022719	1999	Japan	food	Chicken meat	4926524	Japan-1999 917	Yokoyama et al., 2014
S. Infantis	425	DRR022730	1996	Japan	animal	Chicken egg shell	4678144	Japan-1996 425	Yokoyama et al., 2014
S. Infantis	1630	DRR022753	2005	Japan	clinical	human	5235513	Japan-2005 1630	Yokoyama et al., 2014
S. Infantis	146	DRR022727	1995	Japan	environmental	GP center environment	4673215	Japan-1995 146	Yokoyama et al., 2014
S. Infantis	986	DRS016504	1999	Japan	environmental	GP center environment	4697417	Japan-1999 986	Yokoyama et al., 2014
S. Infantis	142	DRS016490	1995	Japan	environmental	GP center environment	4830898	Japan-1995 142	Yokoyama et al., 2014
S. Infantis	407	DRS016493	1996	Japan	animal	Chicken egg shell	4667570	Japan-1996 407	Yokoyama et al., 2014
S. Infantis	911	DRS016501	1999	Japan	food	Chicken meat	4926085	Japan-1999 911	Yokoyama et al., 2014
S. Infantis	1072	DRS018216	2000	Japan	food	Chicken meat	4916217	Japan-2000 1072	Yokoyama et al., 2014
S. Infantis	14035093	ERR1014115	2014	Italy	clinical	human	4973767	Italy-2014 14035093	Franco et al., 2015
S. Infantis	14035094	ERR1014113	2013	Italy	food	broiler_meat	5006478	Italy-2013 13002124	Franco et al., 2015
S. Infantis	14035095	ERR1014116	2014	Italy	food	broiler_meat	4964705	Italy-2014 14057027	Franco et al., 2015
S. Infantis	14035096	ERR1014112	2013	Italy	clinical	human	5016674	Italy-2013 huM12013	Franco et al., 2015
S. Infantis	14035097	ERR1014114	2013	Italy	animal	broiler	4988188	Italy-2013 BrochM113	Franco et al., 2015
S. Infantis	broMESC07	ERR1014109	2007	Italy	food	broiler	4895889	Italy-2007 BroMESC07	Franco et al., 2015
S. Infantis	broMESC09	ERR1014118	2009	Italy	animal	broiler	4955518	Italy-2009 BroMESC09	Franco et al., 2015
S. Infantis	brchM112	ERR1014117	2012	Italy	animal	broiler	4957181	Italy-2012 BrchM112	Franco et al., 2015
S. Infantis	italy2014	ERR1014119	2014	Italy	clinical	human	5031023	Italy-2014 italy2014	Franco et al., 2015
S. Infantis	bromIEs6	ERR1014111	2006	Italy	food	broiler	4809280	Italy-2006 BromIEs6	Franco et al., 2015
S. Infantis	UZH-SAL-70-15	NKQM00000000	2015	Israel	environmental	environmental samples	4974417	Israel-2008 UZH-SAL-70-15	Hindermann et al., 2017
S. Infantis	FDA00004302	SRR3137263	2014	Israel	food	ground cumin	4879467	Israel-2014 FDA00004302	FDA
S. Infantis	CFSAN014765	SRR3453168	2008	Israel	food	basil	5003719	Israel-2008 CFSAN014765	FDA
S. Infantis	119944	ASRF01000000	2008	Israel	clinical	human	4978502	Israel-2008 119944	Aviv et al., 2014
S. Infantis	120100	LMXO01000000	2008	Israel	food	n.d.	5248081	Israel-2008 120100	Aviv et al., 2014
S. Infantis	335.3	ATHK01000000	1971	Israel	clinical	human	4656685	Israel-1971 335.3	Aviv et al., 2014
S. Infantis	CFSAN047417	SRR8100824	2009	Mexico	environmental	environmental samples	4592416	Mexico-2009-CFSAN047417	FDA
S. Infantis	CFSAN047411	SRR8100830	2009	Mexico	environmental	environmental samples	4643257	Mexico-2009-CFSAN047411	FDA
S. Infantis	CFSAN047510	SRR8100840	2010	Mexico	environmental	environmental samples	4720296	Mexico-2010-CFSAN047510	FDA
S. Infantis	CFSAN047496	SRR8100706	2010	Mexico	environmental	environmental samples	4727441	Mexico-2010-CFSAN047496	FDA
S. Infantis	CFSAN047352	SRR9200029	2008	Mexico	environmental	environmental samples	5098495	Mexico-2008-CFSAN047352	FDA
S. Infantis	1	SRX2067171	2008	Mexico	environmental	environmental samples	4627346	Mexico-2008-1	FDA
S. Infantis	2	SRX1733524	2008	Mexico	environmental	environmental samples	4627041	Mexico-2008-2	FDA
S. Infantis	3	SRS1414757	2008	Mexico	environmental	environmental samples	4653723	Mexico-2008-3	FDA
S. Infantis	4	SRX2067172	2008	Mexico	clinical	swab	5355282	Mexico-2008-4	FDA
S. Infantis	5	SRX1733527	2008	Mexico	clinical	swab	5371551	Mexico-2008-5	FDA
S. Infantis	BCW_2699	MYCK01	2009	Nigeria	clinical	Human blood	4685641	Nigeria-2009 BCW_2699	Kong et al., 2017
S. Infantis	SPE101	NBAV00000000	2016	Peru	clinical	Human stool	4985409	Peru-2016 SPE101	Iriarte et al., 2017
S. Infantis	SI05	NIDH00000000	2015	Brazil	animal	broiler	4783744	Brasil-2015 SI05	no reference
S. Infantis	LPM-ST01	LMZA01000000	2013	Brazil	animal	Gorilla gorilla gorilla	4801962	Brasil-2013 LPM-ST01	Paixão et al., 2016
S. Infantis	LPM-ST02	LMZB01000000	2013	Brazil	animal	Tupinambis merianae	4594256	Brasil-2013 LPM-ST02	Paixão et al., 2016
S. Infantis	SAl147	LFGU01000000	2011	n.d.	food	n.d.	4913976	SAl147[2011]	Figueiredo et al., 2015
S. Infantis	Sal280	LFGW01000000	2012	n.d.	food	n.d.	4945243	Sal280[2012]	Figueiredo et al., 2015
S. Infantis	SARB27	AFYI01000000	2011*	Senegal	clinical	human	4880975	Senegal SARB27	Boyd et al., 1993
S. Infantis	SI01	MATB01000000	2016*	n.d.	n.d.	n.d.	4751976	SI01	Ronholm et al., 2016
S. Infantis	SI02	MATC01000000	2016*	n.d.	n.d.	n.d.	4587815	SI02	Ronholm et al., 2016
S. Typhimurium	LT2	AE006468	1940	n.d.	clinical	human	4857432	S.Typhimurium_LT2	McClelland et al., 2001
S. Typhimurium	UK-1	NC_016863.1	n.d.	n.d.	n.d.	n.d.	4911145	S.Typhimurium_UK-1	Lou et al., 2011
S. Agona	SL483	CP001138	2003	n.d.	clinical	human	4798660	S.Agona_SL483	Fricke et al., 2011
S. Agona	460004 2-1	NZ_CP011259.1	n.d.	n.d.	n.d.	n.d.	4797171	S.Agona_460004	Hoffmann et al., 2015
S. Choleraesuis	SC-B67	NC_006905.1	n.d.	n.d.	n.d.	n.d.	4944000	S.Choleraesuis_SC-B67	Chiu et a l., 2005
S. Choleraesuis	A50	NZ_CM001062.1	n.d.	n.d.	n.d.	n.d.	4789937	S.Choleraesuis_A50	Richardson et al., 2011
S. Dublin	CT_02021853	NC_011205.1	n.d.	n.d.	n.d.	n.d.	4917459	S. Dublin_CT_02021853	Matthews et al., 2015
S. Dublin	SD3246	NZ_CM001151.1	n.d.	n.d.	n.d.	n.d.	4917459	S.Dublin_SD3246	Richardson et al., 2011
S.Enteritidis	P125109	AM933172	n.d.	United Kingdom	clinical	human	4685848	S.Enteritidis_P125109	Matthews et al., 2015
S.Enteritidis	77-1427	NZ_CP007598.1	1977	USA	clinical	human	4718680	S.Enteritidis_77-1427	Timme et al., 2012
S. Gallinarium/Pollorum	RKS5078	CP003047	n.d.	n.d.	n.d.	n.d.	4637962	S.Gallinarium/Pollorum_RKS5078	Feng et al., 2013
S. Gallinarium	SG9	NZ_CM001153.1	n.d.	United Kingdom	animal	chicken faeces	4746069	S.Gallinarium_SG9	Richardson et al., 2011
S.Heidelberg	SL476	CP001120	2003	n.d.	food	Ground turkey	4888768	S.Heidelberg_SL476	Fricke et al., 2011
S.Heidelberg	B182	NC_017623.1	n.d.	France	animal	bovine faeces	4788046	S.Heidelberg_B182	Fricke et al., 2011
S. Newport	SL254	CP001113	2000	n.d.	clinical	human	4827641	S.Newport_SL254	Fricke et al., 2011
S. Newport	Levine 1	NZ_CP015923.1	n.d.	USA	environmental	tomato field	4841916	S.Newport_Levine1	no reference
S. Paratyphi A	ATCC 9150	NC_006511.1	n.d.	n.d.	n.d.	n.d.	4585229	S.ParatyphiA_ATCC9150	McClelland et al., 2004
S. Paratyphi B	SPB7	CP000886	1988	Malaysia	clinical	human	4858887	S.ParatyphiB_SPB7	no reference
S. Paratyphi C	RKS4594	NC_012125.1	n.d.	n.d.	n.d.	n.d.	4888494	S.ParatyphiC_RKS4594	Liu et al., 2009
S. Schwarzengrund	CVM19633	NC_011094.1	n.d.	n.d.	n.d.	n.d.	4823887	S.Schwarzengrund_CVM19633	Fricke et al., 2011
S. Schwarzengrund	SL480	GCA_000171295.1	n.d.	n.d.	n.d.	n.d.	4761576	S.Schwarzengrund_SL480	Fricke et al., 2011
S. Typhi	Ty2	AE014613	1970	n.d.	n.d.	n.d.	4791961	S.Typhi_Ty2	Deng et al., 2003
S. Typhi	CT18	NC_003198.1	1993	n.d.	clinical	human	5133713	S.Typhi_CT18	Deng et al., 2003
S. arizonae	RSK2980	NC_010067.1	n.d.	n.d.	n.d.	n.d.	4600800	S.arizonae_RSK2980	no reference
S. arizonae	RKS2983	NZ_CP006693.1	1985	n.d.	n.d.	n.d.	4574846	S.arizonae_RSK2983	no reference
S. bongori	NCTC 12419	GCF_000252995.1	n.d.	n.d.	n.d.	n.d.	4460105	S.bongori_NCTC12419	Fookes et al., 2011
*: date of publication of sequence.
n.d.: no data available
FDA: U.S. Food and Drug Administration’s Center for Food Safety and Applied Nutrition.
