# Supplementary material for: Comparative Genome Analysis of Hungarian and Global Strains of Salmonella Infantis
Source: Front Microbiol. 2020 Apr 3;11:539. doi: 10.3389/fmicb.2020.00539 (PMC7147451; doi:10.3389/fmicb.2020.00539)
Supplement: Supplementary file 4 [file Table_3.XLSX]

## Sheet: Data
Supplementary Table S3. Antibiotic resistance gene pattern of S. Infantis isolates.
	Indoor reference	Serovar	tet(A)	sul1	aadA1	dfrA14	aph(3')-Ia	floR	aac(3)-IV	blaCTX-M-65	aph(4)-Ia	blaCTX-M-1	fosA3	dfrA1	blaTEM-1	aadA2	blaCTX-M-8	blaCTX-M-14	aac(3)-Id	aph(3'')-Ib	aph(6)-Id	qnrS1	aadA7	aadA13	cmlA1	dfrA8	dfrA12	sul3	Number of antibiotic resistance genes/isolate
1	Hungary-2004 SI54/04	S. Infantis	1	1	1																								3
2	Hungary-2013 SI757/13	S. Infantis	1	1	1																								3
3	Hungary-2012 SI3337/12	S. Infantis	1	1	1										1														4
4	Hungary-2016 SI240/16	S. Infantis	1	1	1										1							1							5
5	Switzerland-2013 UZH-SAL-123-13	S. Infantis	1	1	1																								3
6	Switzerland-2015 UZH-SAL-20-15	S. Infantis	1	1	1																								3
7	Switzerland-2010 UZH-SAL-193-10	S. Infantis	1	1	1																								3
8	Switzerland-2013 UZH-SAL-25-13	S. Infantis	1	1	1																								3
9	Switzerland-2015 UZH-SAL-169-15	S. Infantis	1	1	1																								3
10	Switzerland-2010 UZH-SAL-115-10	S. Infantis	1	1	1																								3
11	Switzerland-2010 UZH-SAL-17-10	S. Infantis	1	1	1																								3
12	Switzerland-2013 UZH-SAL-31-13	S. Infantis	1	1	1																								3
13	USA-2015 FSIS1504606	S. Infantis	1	1	1	1	1		1	1	1		1																9
14	USA-2015FSIS1502169	S. Infantis	1	1	1	1	1	1	1	1	1		1																10
15	USA-2014 FSIS1502967	S. Infantis	1	1	1	1	1	1	1	1	1		1																10
16	USA-2013 2013AM-1918	S. Infantis	1	1	1	1	1	1	1	1	1																		9
17	USA-2013 2013AM-0055	S. Infantis	1	1	1	1		1	1	1	1		1																9
18	Japan-1999 917	S. Infantis	1	1	1		1																						4
19	Japan-2005 1630	S. Infantis	1	1	1	1	1																						5
20	Japan-1999 911	S. Infantis	1	1	1	1	1																						5
21	Japan-2000 1072	S. Infantis	1	1	1																								3
22	Italy-2013 13002124	S. Infantis	1	1	1	1						1		1															6
23	Italy-2014 14057027	S. Infantis	1	1	1							1		1															5
24	Italy-2009 BroMESC09	S. Infantis	1	1	1																								3
25	Italy-2014 italy2014	S. Infantis	1	1	1	1	1	1	1	1	1		1																10
26	Israel-2008 CFSAN014765	S. Infantis	1	1	1	1																							4
27	Israel-2008 119944	S. Infantis	1	1	1	1																							4
28	Israel-2008 UZH-SAL-70-15	S. Infantis	1	1	1	1		1																					5
29	Peru-2016 SPE101	S. Infantis	1	1	1	1	1	1	1	1	1		1																10
30	Italy-2014 14035093	S. Infantis	1	1		1	1					1		1															6
31	Italy-2013 huM12013	S. Infantis	1	1		1	1					1		1															6
32	Italy-2013 brochM113	S. Infantis	1	1		1	1					1		1															6
33	Italy-2012 BrchM112	S. Infantis	1	1		1	1					1		1															6
34	Switzerland-2015 UZH-SAL-149-15	S. Infantis	1	1																									2
35	Israel-2014 FDA00004302	S. Infantis	1	1			1												1	1	1		1						7
36	SAl147[2011]	S. Infantis	1	1												1											1		4
37	Sal280[2012]	S. Infantis	1																										1
38	Brasil-2015 SI05	S. Infantis	1					1							1		1									1			5
39	Italy-2006 BromIEs6	S. Infantis			1											1								1	1			1	5
40	Israel-2008 120100	S. Infantis				1																							1
41	Hungary-2016 SI1070/16	S. Infantis																1											1
42	Hungary-1980 SI15023h	S. Infantis																											0
43	Hungary-1983 SI220h	S. Infantis																											0
44	Hungary-1994 SI69/94	S. Infantis																											0
45	Hungary-2013 SI786/13	S. Infantis																											0
46	UK-1973 1326/28	S. Infantis																											0
47	Switzerland-2013 UZH-SAL-100-13	S. Infantis																											0
48	USA-2012 CVMN38848	S. Infantis																											0
49	USA-2013 CVMN44705	S. Infantis																											0
50	USA-2013 CVMN48577	S. Infantis																											0
51	USA-2012 CVMN48693	S. Infantis																											0
52	USA-2015 FSIS1502916	S. Infantis																											0
53	Japan-1999 896	S. Infantis																											0
54	Japan-1996 425	S. Infantis																											0
55	Japan-1995 146	S. Infantis																											0
56	Japan-1999 986	S. Infantis																											0
57	Japan-1995 142	S. Infantis																											0
58	Japan-1996 407	S. Infantis																											0
59	Italy-2007 BroMESC07	S. Infantis																											0
60	Israel-1971 335.3	S. Infantis																											0
61	Mexico-2009-CFSAN047417	S. Infantis																											0
62	Mexico-2009-CFSAN047411	S. Infantis																											0
63	Mexico-2010-CFSAN047510	S. Infantis																											0
64	Mexico-2010-CFSAN047496	S. Infantis																											0
66	Mexico-2008-1	S. Infantis																											0
67	Mexico-2008-2	S. Infantis																											0
68	Mexico-2008-3	S. Infantis																											0
65	Mexico-2008-CFSAN047352	S. Infantis																											0
69	Mexico-2008-4	S. Infantis																											0
70	Mexico-2008-5	S. Infantis																											0
71	Nigeria-2009 BCW_2699	S. Infantis																											0
72	Brasil-2013 LPM-ST01	S. Infantis																											0
73	Brasil-2013 LPM-ST02	S. Infantis																											0
74	Senegal SARB27	S. Infantis																											0
75	SI01	S. Infantis																											0
76	SI02	S. Infantis																											0
	Prelevance of genes		38	36	30	18	14	8	7	7	7	6	6	6	3	2	1	1	1	1	1	1	1	1	1	1	1	1	35
Genes are listed in descending order of prevalence.
Outlier Salmonella isolates are indicated in yellow.

## Sheet: Data (2)
Supplementary Table 3. Antibiotic resistance gene pattern of S. Infantis isolates.
Indoor reference	Serovar	tet(A)	aadA1	sul1	blaCTX-M-65	aac(3)-IV	aph(4)-Ia	dfrA14	aph(3')-Ia	floR	fosA3	blaCTX-M-1	dfrA1	blaTEM-1	aadA2	blaCTX-M-8	blaCTX-M-14	aac(3)-Id	aph(3'')-Ib	aph(6)-Id	qnrS1	aadA7	aadA13	cmlA1	dfrA8	dfrA12	sul3	Number of antibiotic resistance genes/isolate
Hungary-2004 SI54/04	S. Infantis	1	1	1																								3
Hungary-2012 SI3337/12	S. Infantis	1	1	1										1														4
Hungary-2013 SI757/13	S. Infantis	1	1	1																								3
Hungary-2016 SI240/16	S. Infantis	1	1	1										1							1							5
Switzerland-2013 UZH-SAL-123-13	S. Infantis	1	1	1																								3
Switzerland-2015 UZH-SAL-20-15	S. Infantis	1	1	1																								3
Switzerland-2010 UZH-SAL-193-10	S. Infantis	1	1	1																								3
Switzerland-2013 UZH-SAL-25-13	S. Infantis	1	1	1																								3
Switzerland-2015 UZH-SAL-169-15	S. Infantis	1	1	1																								3
Switzerland-2010 UZH-SAL-115-10	S. Infantis	1	1	1																								3
Switzerland-2010 UZH-SAL-17-10	S. Infantis	1	1	1																								3
Switzerland-2013 UZH-SAL-31-13	S. Infantis	1	1	1																								3
USA-2015 FSIS1504606	S. Infantis	1	1	1	1	1	1	1	1		1																	9
USA-2015FSIS1502169	S. Infantis	1	1	1	1	1	1	1	1	1	1																	10
USA-2014 FSIS1502967	S. Infantis	1	1	1	1	1	1	1	1	1	1																	10
USA-2013 2013AM-1918	S. Infantis	1	1	1	1	1	1	1	1	1																		9
USA-2013 2013AM-0055	S. Infantis	1	1	1	1	1	1	1		1	1																	9
Italy-2014 italy2014	S. Infantis	1	1	1	1	1	1	1	1	1	1																	10
Peru-2016 SPE101	S. Infantis	1	1	1	1	1	1	1	1	1	1																	10
Japan-1999 917	S. Infantis	1	1	1					1																			4
Japan-2005 1630	S. Infantis	1	1	1				1	1																			5
Japan-1999 911	S. Infantis	1	1	1				1	1																			5
Japan-2000 1072	S. Infantis	1	1	1																								3
Italy-2013 13002124	S. Infantis	1	1	1				1				1	1															6
Italy-2014 14057027	S. Infantis	1	1	1								1	1															5
Italy-2009 BroMESC09	S. Infantis	1	1	1																								3
Israel-2008 UZH-SAL-70-15	S. Infantis	1	1	1				1		1																		5
Israel-2008 CFSAN014765	S. Infantis	1	1	1				1																				4
Israel-2008 119944	S. Infantis	1	1	1				1																				4
Prelevance of genes		29	29	29	7	7	7	13	9	7	6	2	2	2	0	0	0	0	0	0	1	0	0	0	0	0	0	29
Genes are listed in descending order of prevalence.
