# Supplementary material for: Comparative Genome Analysis of Hungarian and Global Strains of Salmonella Infantis
Source: Front Microbiol. 2020 Apr 3;11:539. doi: 10.3389/fmicb.2020.00539 (PMC7147451; doi:10.3389/fmicb.2020.00539)
Supplement: Supplementary file 5 [file Table_4.xlsx]

## Sheet: Flagellin 80
Supplementary Table S4. Presence-absence of S. Infantis flagellin or flagellin related genes in all Salmonella strains
Serovar	Strain	Sample type	fliA	fliB	fliC	fliD	fliS	fljA	fljB	hin	Occurence of the genes
S. Infantis	Hungary-1980 SI15023h	human	+	+	+	+	+	+	+	+	8
S. Infantis	Hungary-1983 SI220h	human	+	+	+	+	+	+	+	+	8
S. Infantis	Hungary-1994 SI69/94	broiler	+	+	+	+	+	+	+	+	8
S. Infantis	Hungary-2004 SI54/04	broiler	+	+	+	+	+	+	+	+	8
S. Infantis	Hungary-2012 SI3337/12	broiler	+	+	+	+	+	+	+	+	8
S. Infantis	Hungary-2013 SI786/13	broiler	+	+	+	+	+	+	+	+	8
S. Infantis	Hungary-2016 SI1070/16	broiler	+	+	+	+	+	+	+	+	8
S. Infantis	Hungary-2016 SI24016	broiler	+	+	+	+	+	+	+	+	8
S. Infantis	UK-1973_1326/28	broiler	+	+	+	+	+	+	+	+	8
S. Infantis	Switzerland-2013 UZH-SAL-123-13	food	+	+	+	+	+	+	+	+	8
S. Infantis	Switzerland-2015 UZH-SAL-20-15	human	+	+	+	+	+	+	+	+	8
S. Infantis	Switzerland-2010 UZH-SAL-193-10	food	+	+	+	+	+	+	+	+	8
S. Infantis	Switzerland-2013 UZH-SAL-25-13	food	+	+	+	+	+	+	+	+	8
S. Infantis	Switzerland-2015 UZH-SAL-169-15	food	+	+	+	+	+	+	+	+	8
S. Infantis	Switzerland-2013 UZH-SAL-100-13	food	+	+	+	+	+	+	+	+	8
S. Infantis	Switzerland-2010 UZH-SAL-115-10	food	+	+	+	+	+	+	+	+	8
S. Infantis	Switzerland-2015 UZH-SAL-149-15	food	+	+	+	+	+	+	+	+	8
S. Infantis	Switzerland-2010 UZH-SAL-17-10	food	+	+	+	+	+	+	+	+	8
S. Infantis	Switzerland-2013 UZH-SAL-31-13	food	+	+	+	+	+	+	+	+	8
S. Infantis	USA-2015 FSIS1504606	Slaughter	+	+	+	+	+	+	+	+	8
S. Infantis	USA-2015 FSIS1502169	Slaughter	+	+	+	+	+	+	+	+	8
S. Infantis	USA-2013 2013AM-1918	clinical	+	+	+	+	+	+	+	+	8
S. Infantis	USA-2013 2013AM-0055	clinical	+	+	+	+	+	+	+	+	8
S. Infantis	USA-2012 CVMN38848	food	+	+	+	+	+	+	+	+	8
S. Infantis	USA-2013 CVMN44705	food	+	+	+	+	+	+	+	+	8
S. Infantis	USA-2013 CVMN48577	food	+	+	+	+	+	+	+	+	8
S. Infantis	USA-2012 CVMN48693	food	+	+	+	+	+	+	+	+	8
S. Infantis	USA-2015 FSIS1502916	food	+	+	+	+	+	+	+	+	8
S. Infantis	Japan-1996 425	animal	+	+	+	+	+	+	+	+	8
S. Infantis	Japan-1995 146	environmental	+	+	+	+	+	+	+	+	8
S. Infantis	Japan-1996 407	animal	+	+	+	+	+	+	+	+	8
S. Infantis	Italy-2014 14035093	human	+	+	+	+	+	+	+	+	8
S. Infantis	Italy-2013 13002124	broiler_meat	+	+	+	+	+	+	+	+	8
S. Infantis	Italy-2014 14057027	broiler_meat	+	+	+	+	+	+	+	+	8
S. Infantis	Italy-2013 huM12013	human	+	+	+	+	+	+	+	+	8
S. Infantis	Italy-2013 BrochM113	broiler	+	+	+	+	+	+	+	+	8
S. Infantis	Italy-2007 BroMESC07	broiler	+	+	+	+	+	+	+	+	8
S. Infantis	Italy-2009 BroMESC09	animal	+	+	+	+	+	+	+	+	8
S. Infantis	Italy-2012 BrchM112	animal	+	+	+	+	+	+	+	+	8
S. Infantis	Italy-2014 italy2014	human	+	+	+	+	+	+	+	+	8
S. Infantis	Italy-2006 BromIEs6	broiler	+	+	+	+	+	+	+	+	8
S. Infantis	Israel-2008 UZH-SAL-70-15	environmental	+	+	+	+	+	+	+	+	8
S. Infantis	Israel-2008 CFSAN014765	food	+	+	+	+	+	+	+	+	8
S. Infantis	Israel-2008 120100	food	+	+	+	+	+	+	+	+	8
S. Infantis	Israel-2008 119944	clinical	+	+	+	+	+	+	+	+	8
S. Infantis	Israel-1971 335.3	clinical	+	+	+	+	+	+	+	+	8
S. Infantis	Mexico-2009-CFSAN047417	environmental	+	+	+	+	+	+	+	+	8
S. Infantis	Mexico-2009-CFSAN047411	environmental	+	+	+	+	+	+	+	+	8
S. Infantis	Mexico-2010-CFSAN047510	environmental	+	+	+	+	+	+	+	+	8
S. Infantis	Mexico-2010-CFSAN047496	environmental	+	+	+	+	+	+	+	+	8
S. Infantis	Mexico-2008-2	environmental	+	+	+	+	+	+	+	+	8
S. Infantis	Mexico-2008-3	environmental	+	+	+	+	+	+	+	+	8
S. Infantis	Peru-2016 SPE101	clinical	+	+	+	+	+	+	+	+	8
S. Infantis	Brasil-2015 SI05	animal	+	+	+	+	+	+	+	+	8
S. Infantis	SI01	n.d.	+	+	+	+	+	+	+	+	8
S. Infantis	SI02	n.d.	+	+	+	+	+	+	+	+	8
S. Infantis	Senegal_SARB27	clinical	+	+	+	+	+	+	+	+	8
S. Infantis	Israel-2014 FDA00004302	food	+	+	+	+	+	+	+	+	8
S. Infantis	Nigeria-2009_BCW_2699	clinical	+	+	+	+	+	+	+	+	8
S. Infantis	Hungary-2013 SI757/13	broiler	+	+	+	+	+	+	-	+	7
S. Infantis	USA-2014 FSIS1502967	Slaughter	+	+	+	+	+	+	-	+	7
S. Infantis	Japan-1999 896	environmental	+	+	+	+	+	+	-	+	7
S. Infantis	Japan-1999 917	food	+	+	+	+	+	+	-	+	7
S. Infantis	Japan-1999 986	environmental	+	+	+	+	+	+	-	+	7
S. Infantis	Japan-1995 142	environmental	+	+	+	+	+	+	-	+	7
S. Infantis	Japan-1999 911	food	+	+	+	+	+	+	-	+	7
S. Infantis	Japan-2000 1072	food	+	+	+	+	+	+	-	+	7
S. Infantis	Japan-2005 1630	clinical	+	+	-	+	+	+	+	+	7
S. Infantis	Mexico-2008-1	environmental	+	+	+	-	+	+	+	+	7
S. Infantis	Brasil-2013 LPM-ST02	animal	+	+	+	+	+	+	+	-	7
S. Infantis	Mexico-2008-CFSAN047352	environmental	+	+	-	+	+	+	+	-	6
S. Infantis	Mexico-2008-4	clinical	+	+	+	+	+	+	-	-	6
S. Infantis	Mexico-2008-5	clinical	+	+	+	+	+	+	+	-	7
S. Infantis	Brasil-2013 LPM-ST01	animal	+	+	-	-	+	-	-	-	3
S. Infantis	SAl147[2011]	food	+	-	-	-	+	-	-	-	2
S. Infantis	Sal280[2012]	food	+	+	-	-	+	-	-	-	3
S.Typhimurium	S.Typhimurium_LT2	clinical	+	+	+	+	+	+	+	+	8
S. Typhimurium	S.Typhimurium_UK-1	n.d.	+	+	+	+	+	+	+	+	8
S. Agona	S.Agona_SL483	clinical	+	+	-	-	+	-	-	-	3
S. Agona	S.Agona_460004	n.d.	+	+	-	-	+	-	-	-	3
S. Choleraesuis	S.Choleraesuis_SC-B67	n.d.	+	+	-	+	+	+	-	+	6
S. Choleraesuis	S.Choleraesuis_A50	n.d.	+	+	-	+	+	+	-	+	6
S. Dublin	S. Dublin_CT_02021853	n.d.	+	+	-	-	+	-	-	-	3
S. Dublin	S.Dublin_SD3246	n.d.	+	+	-	-	+	-	-	-	3
S.Enteritidis	S.Enteritidis_P125109	clinical	+	+	-	-	+	-	-	-	3
S.Enteritidis	S.Enteritidis_77-1427	clinical	+	+	-	-	+	-	-	-	3
S. Gallinarium/Pollorum	S.Gallinarium_SG9	n.d.	+	+	-	-	+	-	-	-	3
S. Gallinarium	S.GallinariumPollorum_RKS5078	animal	+	+	-	-	+	-	-	-	3
S.Heidelberg	S.Heidelberg_SL476	food	+	+	+	+	+	+	+	-	7
S.Heidelberg	S.Heidelberg_B182	animal	+	+	+	+	+	+	+	-	7
S. Newport	S.Newport_SL254	clinical	+	+	-	+	+	+	+	-	6
S. Newport	S.Newport_Levine1	environmental	+	+	-	+	+	+	+	-	6
S. Paratyphi A	S.ParatyphiA_ATCC9150	n.d.	+	+	-	+	+	+	+	+	7
S. Paratyphi B	S.ParatyphiB_SPB7	clinical	+	+	-	+	+	+	+	+	7
S. Paratyphi C	S.ParatyphiC_RKS4594	n.d.	+	+	-	+	+	+	+	+	7
S. Schwarzengrund	S.Schwarzengrund_CVM19633	n.d.	+	+	-	+	+	+	+	+	7
S. Schwarzengrund	S.Schwarzengrund_SL480	n.d.	+	+	-	+	+	+	+	+	7
S. Typhi	S.Typhi_Ty2	n.d.	+	+	-	+	+	-	-	-	4
S. Typhi	S.Typhi_CT18	clinical	+	+	-	+	+	-	-	-	4
S. arizonae	S.arizonae_RSK2980	n.d.	+	+	-	-	+	-	-	-	3
S. arizonae	S.arizonae_RSK2983	n.d.	+	+	-	-	+	-	-	-	3
S. bongori	S.bongori_NCTC12419	n.d.	+	+	-	+	+	-	-	-	4
			102	101	75	88	102	86	75	78
			fliA	fliB	fliC	fliD	fliS	fljA	fljB	hin
n.d.: data not available
The outlier S. Infantis strains are labelled in yellow
The absence of an Infantis specific gene are in green
