# Supplementary material for: Comparative Genome Analysis of Hungarian and Global Strains of Salmonella Infantis
Source: Front Microbiol. 2020 Apr 3;11:539. doi: 10.3389/fmicb.2020.00539 (PMC7147451; doi:10.3389/fmicb.2020.00539)
Supplement: Supplementary file 6 [file Table_5.xlsx]

## Sheet: 1326_28 island summary
Supplemetary Table S5A Genomic islands identified in the reference strain UK-1973 1326/28
Identification number of the island	Length of the island (bp)	start position of the island	end position of the island
1	312557	358687	46130
2	335143	341530	6387
3	344086	350398	6312
4	353870	358687	4817
5	393068	399164	6096
6	621129	631321	10192
7	622072	629369	7297
8	817763	822961	5198
9	917063	927233	10170
10	918160	925583	7423
11	1121903	1126562	4659
12	1228035	1237925	9890
13	1308916	1356847	47931
14	1310018	1318924	8906
15	1319908	1331963	12055
16	1320393	1324777	4384
17	1339630	1346426	6796
18	1349146	1353341	4195
19	1417787	1435291	17504
20	1438973	1443109	4136
21	1570064	1575695	5631
22	1666582	1672027	5445
23	1900088	1917175	17087
24	2026243	2036505	10262
25	2032423	2036505	4082
26	2110444	2116116	5672
27	2276268	2281497	5229
28	2702489	2732029	29540
29	2748902	2753727	4825
30	2832456	2837562	5106
31	2866947	2871986	5039
32	3005273	3030451	25178
33	3107396	3135878	28482
34	3113143	3118589	5446
35	3119837	3132252	12415
36	3127485	3131643	4158
37	3230786	3263829	33043
38	3231528	3235849	4321
39	3258463	3262804	4341
40	3443887	3448894	5007
41	3692539	3717653	25114
42	3709698	3713827	4129
43	3784156	3791760	7604
44	3884554	3889792	5238
45	4131660	4138316	6656
46	4135922	4143827	7905
47	4366371	4370971	4600
48	4444996	4457802	12806
49	4447900	4454585	6685
50	4556473	4560819	4346
51	4618518	4626251	7733
52	4621156	4625593	4437

## Sheet: 1326_28 island annotation
Supplementary Table S5B			Annotated genes in genomic islands of the reference strain UK-1973 1326/28
Island number	Island start	Island end	Length	Method	Gene ID	Locus	Gene start	Gene end	Strand	Product
1	312557	358687	46130	Predicted by at least one method		PCBCOKDO_00276	312557	312958	1	hypothetical protein
	312557	358687	46130	Predicted by at least one method		PCBCOKDO_00277	312930	313355	1	hypothetical protein
	312557	358687	46130	Predicted by at least one method	hcp1_1	PCBCOKDO_00278	313592	314077	1	Protein hcp1
	312557	358687	46130	Predicted by at least one method		PCBCOKDO_00279	314381	314866	1	hypothetical protein
	312557	358687	46130	Predicted by at least one method		PCBCOKDO_00280	314851	315234	1	hypothetical protein
	312557	358687	46130	Predicted by at least one method	hcp1_2	PCBCOKDO_00281	315377	315862	1	Protein hcp1
	312557	358687	46130	Predicted by at least one method		PCBCOKDO_00282	315929	316465	1	hypothetical protein
	312557	358687	46130	Predicted by at least one method		PCBCOKDO_00283	316469	317812	1	hypothetical protein
	312557	358687	46130	Predicted by at least one method		PCBCOKDO_00284	317809	319113	1	hypothetical protein
	312557	358687	46130	Predicted by at least one method		PCBCOKDO_00285	319118	319891	1	hypothetical protein
	312557	358687	46130	Predicted by at least one method		PCBCOKDO_00286	320168	320524	1	hypothetical protein
	312557	358687	46130	Predicted by at least one method		PCBCOKDO_00287	320558	324427	1	hypothetical protein
	312557	358687	46130	Predicted by at least one method		PCBCOKDO_00288	324427	325194	1	hypothetical protein
	312557	358687	46130	Predicted by at least one method		PCBCOKDO_00289	325237	325707	1	hypothetical protein
	312557	358687	46130	Predicted by at least one method		PCBCOKDO_00290	325692	326153	1	hypothetical protein
	312557	358687	46130	Predicted by at least one method		PCBCOKDO_00291	326311	326697	1	hypothetical protein
	312557	358687	46130	Predicted by at least one method		PCBCOKDO_00292	326724	327242	1	hypothetical protein
	312557	358687	46130	Predicted by at least one method		PCBCOKDO_00293	327639	329870	1	hypothetical protein
	312557	358687	46130	Predicted by at least one method		PCBCOKDO_00294	329930	330388	1	hypothetical protein
	312557	358687	46130	Predicted by at least one method		PCBCOKDO_00295	330404	335146	1	hypothetical protein
	312557	358687	46130	Predicted by at least one method		PCBCOKDO_00296	335143	335487	1	hypothetical protein
	312557	358687	46130	Predicted by at least one method	symE_1	PCBCOKDO_00297	335554	335811	-1	Endoribonuclease SymE
	312557	358687	46130	Predicted by at least one method		PCBCOKDO_00298	336889	337137	1	hypothetical protein
	312557	358687	46130	Predicted by at least one method		PCBCOKDO_00299	337292	337723	1	hypothetical protein
	312557	358687	46130	Predicted by at least one method		PCBCOKDO_00300	338097	338318	1	hypothetical protein
	312557	358687	46130	Predicted by at least one method		PCBCOKDO_00301	338385	338627	-1	hypothetical protein
	312557	358687	46130	Predicted by at least one method		PCBCOKDO_00302	338752	338949	1	hypothetical protein
	312557	358687	46130	Predicted by at least one method		PCBCOKDO_00303	339175	339453	1	IS3 family transposase IS1351
	312557	358687	46130	Predicted by at least one method		PCBCOKDO_00304	340152	340715	1	hypothetical protein
	312557	358687	46130	Predicted by at least one method	caf1M	PCBCOKDO_00305	340790	341530	1	Chaperone protein caf1M
	312557	358687	46130	Predicted by at least one method	caf1A	PCBCOKDO_00306	341554	344064	1	F1 capsule-anchoring protein
	312557	358687	46130	Predicted by at least one method		PCBCOKDO_00307	344086	344556	1	hypothetical protein
	312557	358687	46130	Predicted by at least one method		PCBCOKDO_00308	344964	345785	1	hypothetical protein
	312557	358687	46130	Predicted by at least one method	dmlR_2	PCBCOKDO_00309	346602	347549	1	HTH-type transcriptional regulator DmlR
	312557	358687	46130	Predicted by at least one method		PCBCOKDO_00310	348095	348472	-1	IS21 family transposase ISEc62
	312557	358687	46130	Predicted by at least one method		PCBCOKDO_00311	349763	350398	1	hypothetical protein
	312557	358687	46130	Predicted by at least one method	cfaB	PCBCOKDO_00312	350506	351024	1	CFA/I fimbrial subunit B
	312557	358687	46130	Predicted by at least one method		PCBCOKDO_00313	351133	353820	1	hypothetical protein
	312557	358687	46130	Predicted by at least one method	cfaE	PCBCOKDO_00314	353870	354922	1	CFA/I fimbrial subunit E
	312557	358687	46130	Predicted by at least one method	decR_1	PCBCOKDO_00315	355055	355510	1	DNA-binding transcriptional activator DecR
	312557	358687	46130	Predicted by at least one method		PCBCOKDO_00316	355650	356267	1	hypothetical protein
	312557	358687	46130	Predicted by at least one method		PCBCOKDO_00317	356645	356803	1	hypothetical protein
	312557	358687	46130	Predicted by at least one method	pagN	PCBCOKDO_00318	357230	357949	-1	Outer membrane protein PagN
	312557	358687	46130	Predicted by at least one method		PCBCOKDO_00319	358280	358687	-1	hypothetical protein
2	335143	341530	6387	Predicted by at least one method		PCBCOKDO_00295	330404	335146	1	hypothetical protein
	335143	341530	6387	Predicted by at least one method		PCBCOKDO_00296	335143	335487	1	hypothetical protein
	335143	341530	6387	Predicted by at least one method	symE_1	PCBCOKDO_00297	335554	335811	-1	Endoribonuclease SymE
	335143	341530	6387	Predicted by at least one method		PCBCOKDO_00298	336889	337137	1	hypothetical protein
	335143	341530	6387	Predicted by at least one method		PCBCOKDO_00299	337292	337723	1	hypothetical protein
	335143	341530	6387	Predicted by at least one method		PCBCOKDO_00300	338097	338318	1	hypothetical protein
	335143	341530	6387	Predicted by at least one method		PCBCOKDO_00301	338385	338627	-1	hypothetical protein
	335143	341530	6387	Predicted by at least one method		PCBCOKDO_00302	338752	338949	1	hypothetical protein
	335143	341530	6387	Predicted by at least one method		PCBCOKDO_00303	339175	339453	1	IS3 family transposase IS1351
	335143	341530	6387	Predicted by at least one method		PCBCOKDO_00304	340152	340715	1	hypothetical protein
	335143	341530	6387	Predicted by at least one method	caf1M	PCBCOKDO_00305	340790	341530	1	Chaperone protein caf1M
3	344086	350398	6312	Predicted by at least one method		PCBCOKDO_00307	344086	344556	1	hypothetical protein
	344086	350398	6312	Predicted by at least one method		PCBCOKDO_00308	344964	345785	1	hypothetical protein
	344086	350398	6312	Predicted by at least one method	dmlR_2	PCBCOKDO_00309	346602	347549	1	HTH-type transcriptional regulator DmlR
	344086	350398	6312	Predicted by at least one method		PCBCOKDO_00310	348095	348472	-1	IS21 family transposase ISEc62
	344086	350398	6312	Predicted by at least one method		PCBCOKDO_00311	349763	350398	1	hypothetical protein
4	353870	358687	4817	Predicted by at least one method	cfaE	PCBCOKDO_00314	353870	354922	1	CFA/I fimbrial subunit E
	353870	358687	4817	Predicted by at least one method	decR_1	PCBCOKDO_00315	355055	355510	1	DNA-binding transcriptional activator DecR
	353870	358687	4817	Predicted by at least one method		PCBCOKDO_00316	355650	356267	1	hypothetical protein
	353870	358687	4817	Predicted by at least one method		PCBCOKDO_00317	356645	356803	1	hypothetical protein
	353870	358687	4817	Predicted by at least one method	pagN	PCBCOKDO_00318	357230	357949	-1	Outer membrane protein PagN
	353870	358687	4817	Predicted by at least one method		PCBCOKDO_00319	358280	358687	-1	hypothetical protein
5	393068	399164	6096	Predicted by at least one method		PCBCOKDO_00353	393068	393802	1	hypothetical protein
	393068	399164	6096	Predicted by at least one method		PCBCOKDO_00354	393775	394275	1	hypothetical protein
	393068	399164	6096	Predicted by at least one method	pdeN_1	PCBCOKDO_00355	394575	396149	1	putative cyclic di-GMP phosphodiesterase PdeN
	393068	399164	6096	Predicted by at least one method		PCBCOKDO_00356	396249	396992	1	hypothetical protein
	393068	399164	6096	Predicted by at least one method		PCBCOKDO_00357	396965	397453	1	hypothetical protein
	393068	399164	6096	Predicted by at least one method	ail_1	PCBCOKDO_00358	397855	398379	1	Attachment invasion locus protein
	393068	399164	6096	Predicted by at least one method		PCBCOKDO_00359	398637	399164	1	hypothetical protein
6	621129	631321	10192	Predicted by at least one method		PCBCOKDO_00562	621129	621725	-1	hypothetical protein
	621129	631321	10192	Predicted by at least one method		PCBCOKDO_00564	622072	622278	-1	hypothetical protein
	621129	631321	10192	Predicted by at least one method	yfdG_1	PCBCOKDO_00565	623726	624088	1	Prophage bactoprenol-linked glucose translocase
	621129	631321	10192	Predicted by at least one method	yfdH_1	PCBCOKDO_00566	624085	625011	1	Prophage bactoprenol glucosyl transferase
	621129	631321	10192	Predicted by at least one method		PCBCOKDO_00567	625001	626455	1	hypothetical protein
	621129	631321	10192	Predicted by at least one method		PCBCOKDO_00568	626546	626836	-1	hypothetical protein
	621129	631321	10192	Predicted by at least one method		PCBCOKDO_00569	626928	627266	1	hypothetical protein
	621129	631321	10192	Predicted by at least one method		PCBCOKDO_00570	627462	627695	-1	hypothetical protein
	621129	631321	10192	Predicted by at least one method		PCBCOKDO_00571	627783	629369	-1	hypothetical protein
	621129	631321	10192	Predicted by at least one method	yfdH_2	PCBCOKDO_00572	629366	630292	-1	Prophage bactoprenol glucosyl transferase
	621129	631321	10192	Predicted by at least one method	yfdG_2	PCBCOKDO_00573	630289	630651	-1	Prophage bactoprenol-linked glucose translocase
	621129	631321	10192	Predicted by at least one method	pcoE	PCBCOKDO_00574	631076	631321	-1	putative copper-binding protein PcoE
7	622072	629369	7297	Predicted by at least one method		PCBCOKDO_00564	622072	622278	-1	hypothetical protein
	622072	629369	7297	Predicted by at least one method	yfdG_1	PCBCOKDO_00565	623726	624088	1	Prophage bactoprenol-linked glucose translocase
	622072	629369	7297	Predicted by at least one method	yfdH_1	PCBCOKDO_00566	624085	625011	1	Prophage bactoprenol glucosyl transferase
	622072	629369	7297	Predicted by at least one method		PCBCOKDO_00567	625001	626455	1	hypothetical protein
	622072	629369	7297	Predicted by at least one method		PCBCOKDO_00568	626546	626836	-1	hypothetical protein
	622072	629369	7297	Predicted by at least one method		PCBCOKDO_00569	626928	627266	1	hypothetical protein
	622072	629369	7297	Predicted by at least one method		PCBCOKDO_00570	627462	627695	-1	hypothetical protein
	622072	629369	7297	Predicted by at least one method		PCBCOKDO_00571	627783	629369	-1	hypothetical protein
	622072	629369	7297	Predicted by at least one method	yfdH_2	PCBCOKDO_00572	629366	630292	-1	Prophage bactoprenol glucosyl transferase
8	817763	822961	5198	Predicted by at least one method	fumB_1	PCBCOKDO_00754	817763	818308	-1	Fumarate hydratase class I, anaerobic
	817763	822961	5198	Predicted by at least one method	ttdA_1	PCBCOKDO_00755	818323	819168	-1	L(+)-tartrate dehydratase subunit alpha
	817763	822961	5198	Predicted by at least one method	cynR	PCBCOKDO_00756	819298	820188	1	HTH-type transcriptional regulator CynR
	817763	822961	5198	Predicted by at least one method	yjiE_1	PCBCOKDO_00757	820189	821115	-1	HTH-type transcriptional regulator YjiE
	817763	822961	5198	Predicted by at least one method		PCBCOKDO_00758	821395	822663	1	hypothetical protein
	817763	822961	5198	Predicted by at least one method	oadG_2	PCBCOKDO_00759	822713	822961	1	Oxaloacetate decarboxylase gamma chain
9	917063	927233	10170	Predicted by at least one method		PCBCOKDO_00846	917063	917446	1	hypothetical protein
	917063	927233	10170	Predicted by at least one method		PCBCOKDO_00847	918160	918675	1	hypothetical protein
	917063	927233	10170	Predicted by at least one method	etfB	PCBCOKDO_00848	918698	919447	1	Electron transfer flavoprotein subunit beta
	917063	927233	10170	Predicted by at least one method	etfA	PCBCOKDO_00849	919458	920405	1	Electron transfer flavoprotein subunit alpha
	917063	927233	10170	Predicted by at least one method		PCBCOKDO_00850	920438	920635	1	hypothetical protein
	917063	927233	10170	Predicted by at least one method	mmgC	PCBCOKDO_00851	920699	921862	1	Acyl-CoA dehydrogenase
	917063	927233	10170	Predicted by at least one method		PCBCOKDO_00852	921887	922078	1	hypothetical protein
	917063	927233	10170	Predicted by at least one method		PCBCOKDO_00853	922311	923996	1	Electron transfer flavoprotein-ubiquinone oxidoreductase
	917063	927233	10170	Predicted by at least one method	cysL	PCBCOKDO_00854	924002	924892	-1	HTH-type transcriptional regulator CysL
	917063	927233	10170	Predicted by at least one method		PCBCOKDO_00855	925158	925583	-1	hypothetical protein
	917063	927233	10170	Predicted by at least one method		PCBCOKDO_00856	925930	926610	1	hypothetical protein
	917063	927233	10170	Predicted by at least one method	gstB	PCBCOKDO_00857	926607	927233	-1	Glutathione S-transferase GstB
10	918160	925583	7423	Predicted by at least one method		PCBCOKDO_00847	918160	918675	1	hypothetical protein
	918160	925583	7423	Predicted by at least one method	etfB	PCBCOKDO_00848	918698	919447	1	Electron transfer flavoprotein subunit beta
	918160	925583	7423	Predicted by at least one method	etfA	PCBCOKDO_00849	919458	920405	1	Electron transfer flavoprotein subunit alpha
	918160	925583	7423	Predicted by at least one method		PCBCOKDO_00850	920438	920635	1	hypothetical protein
	918160	925583	7423	Predicted by at least one method	mmgC	PCBCOKDO_00851	920699	921862	1	Acyl-CoA dehydrogenase
	918160	925583	7423	Predicted by at least one method		PCBCOKDO_00852	921887	922078	1	hypothetical protein
	918160	925583	7423	Predicted by at least one method		PCBCOKDO_00853	922311	923996	1	Electron transfer flavoprotein-ubiquinone oxidoreductase
	918160	925583	7423	Predicted by at least one method	cysL	PCBCOKDO_00854	924002	924892	-1	HTH-type transcriptional regulator CysL
	918160	925583	7423	Predicted by at least one method		PCBCOKDO_00855	925158	925583	-1	hypothetical protein
11	1121903	1126562	4659	Predicted by at least one method	nanE	PCBCOKDO_01028	1121903	1122601	-1	Putative N-acetylmannosamine-6-phosphate 2-epimerase
	1121903	1126562	4659	Predicted by at least one method	nanM	PCBCOKDO_01029	1123119	1124261	1	N-acetylneuraminate epimerase
	1121903	1126562	4659	Predicted by at least one method	kdgM_1	PCBCOKDO_01030	1124307	1124999	1	Oligogalacturonate-specific porin KdgM
	1121903	1126562	4659	Predicted by at least one method	yjhB_2	PCBCOKDO_01031	1125282	1126562	1	Putative metabolite transport protein YjhB
12	1228035	1237925	9890	Predicted by at least one method		PCBCOKDO_01137	1228035	1229159	1	hypothetical protein
	1228035	1237925	9890	Predicted by at least one method		PCBCOKDO_01138	1229616	1229822	-1	hypothetical protein
	1228035	1237925	9890	Predicted by at least one method		PCBCOKDO_01139	1230144	1230932	-1	hypothetical protein
	1228035	1237925	9890	Predicted by at least one method		PCBCOKDO_01140	1231422	1231661	-1	hypothetical protein
	1228035	1237925	9890	Predicted by at least one method		PCBCOKDO_01141	1231852	1232373	-1	hypothetical protein
	1228035	1237925	9890	Predicted by at least one method		PCBCOKDO_01142	1233132	1233395	-1	hypothetical protein
	1228035	1237925	9890	Predicted by at least one method	ail_2	PCBCOKDO_01143	1234206	1234763	1	Attachment invasion locus protein
	1228035	1237925	9890	Predicted by at least one method		PCBCOKDO_01146	1235986	1236330	-1	hypothetical protein
	1228035	1237925	9890	Predicted by at least one method		PCBCOKDO_01147	1236965	1237138	-1	hypothetical protein
	1228035	1237925	9890	Predicted by at least one method	ibpA_1	PCBCOKDO_01148	1237458	1237925	1	Small heat shock protein IbpA
13	1308916	1356847	47931	Predicted by at least one method		PCBCOKDO_01227	1308916	1309875	-1	hypothetical protein
	1308916	1356847	47931	Predicted by at least one method		PCBCOKDO_01228	1310018	1310332	1	hypothetical protein
	1308916	1356847	47931	Predicted by at least one method	nucA	PCBCOKDO_01229	1310329	1311183	1	Nuclease
	1308916	1356847	47931	Predicted by at least one method	intS_1	PCBCOKDO_01230	1311593	1312804	1	Prophage integrase IntS
	1308916	1356847	47931	Predicted by at least one method		PCBCOKDO_01231	1312750	1312995	-1	hypothetical protein
	1308916	1356847	47931	Predicted by at least one method		PCBCOKDO_01232	1313244	1313510	-1	hypothetical protein
	1308916	1356847	47931	Predicted by at least one method		PCBCOKDO_01233	1313587	1314447	-1	hypothetical protein
	1308916	1356847	47931	Predicted by at least one method		PCBCOKDO_01234	1314899	1315483	-1	hypothetical protein
	1308916	1356847	47931	Predicted by at least one method		PCBCOKDO_01235	1315467	1315595	-1	hypothetical protein
	1308916	1356847	47931	Predicted by at least one method		PCBCOKDO_01236	1315592	1316209	-1	hypothetical protein
	1308916	1356847	47931	Predicted by at least one method		PCBCOKDO_01237	1316206	1316376	-1	hypothetical protein
	1308916	1356847	47931	Predicted by at least one method		PCBCOKDO_01238	1316387	1316680	-1	hypothetical protein
	1308916	1356847	47931	Predicted by at least one method		PCBCOKDO_01239	1316696	1317253	-1	hypothetical protein
	1308916	1356847	47931	Predicted by at least one method	ssb_1	PCBCOKDO_01240	1317253	1317759	-1	Single-stranded DNA-binding protein
	1308916	1356847	47931	Predicted by at least one method		PCBCOKDO_01241	1317760	1318467	-1	hypothetical protein
	1308916	1356847	47931	Predicted by at least one method		PCBCOKDO_01242	1318464	1318607	-1	hypothetical protein
	1308916	1356847	47931	Predicted by at least one method		PCBCOKDO_01243	1318597	1318785	-1	hypothetical protein
	1308916	1356847	47931	Predicted by at least one method		PCBCOKDO_01244	1318766	1318924	-1	hypothetical protein
	1308916	1356847	47931	Predicted by at least one method		PCBCOKDO_01245	1319150	1319824	-1	hypothetical protein
	1308916	1356847	47931	Predicted by at least one method		PCBCOKDO_01246	1319908	1320153	-1	hypothetical protein
	1308916	1356847	47931	Predicted by at least one method		PCBCOKDO_01247	1320161	1320493	-1	hypothetical protein
	1308916	1356847	47931	Predicted by at least one method		PCBCOKDO_01248	1320857	1321060	1	hypothetical protein
	1308916	1356847	47931	Predicted by at least one method		PCBCOKDO_01249	1321204	1322250	-1	hypothetical protein
	1308916	1356847	47931	Predicted by at least one method		PCBCOKDO_01250	1322282	1322917	-1	putative HTH-type transcriptional regulator
	1308916	1356847	47931	Predicted by at least one method		PCBCOKDO_01251	1323405	1323683	1	hypothetical protein
	1308916	1356847	47931	Predicted by at least one method		PCBCOKDO_01252	1323718	1323864	1	hypothetical protein
	1308916	1356847	47931	Predicted by at least one method		PCBCOKDO_01253	1323857	1324690	1	hypothetical protein
	1308916	1356847	47931	Predicted by at least one method	dnaB_1	PCBCOKDO_01254	1324687	1326063	1	Replicative DNA helicase
	1308916	1356847	47931	Predicted by at least one method		PCBCOKDO_01255	1326137	1326577	1	hypothetical protein
	1308916	1356847	47931	Predicted by at least one method		PCBCOKDO_01256	1326574	1327164	1	hypothetical protein
	1308916	1356847	47931	Predicted by at least one method		PCBCOKDO_01257	1327637	1327873	1	hypothetical protein
	1308916	1356847	47931	Predicted by at least one method		PCBCOKDO_01258	1327854	1328324	1	hypothetical protein
	1308916	1356847	47931	Predicted by at least one method		PCBCOKDO_01259	1328312	1328494	1	hypothetical protein
	1308916	1356847	47931	Predicted by at least one method		PCBCOKDO_01260	1328491	1329264	1	hypothetical protein
	1308916	1356847	47931	Predicted by at least one method		PCBCOKDO_01261	1329689	1330015	1	hypothetical protein
	1308916	1356847	47931	Predicted by at least one method	rrrD	PCBCOKDO_01262	1329999	1330436	1	Lysozyme RrrD
	1308916	1356847	47931	Predicted by at least one method		PCBCOKDO_01263	1330433	1330903	1	hypothetical protein
	1308916	1356847	47931	Predicted by at least one method		PCBCOKDO_01264	1331022	1331366	1	hypothetical protein
	1308916	1356847	47931	Predicted by at least one method		PCBCOKDO_01265	1331499	1331963	1	hypothetical protein
	1308916	1356847	47931	Predicted by at least one method		PCBCOKDO_01266	1331917	1333659	1	hypothetical protein
	1308916	1356847	47931	Predicted by at least one method		PCBCOKDO_01267	1333659	1334966	1	hypothetical protein
	1308916	1356847	47931	Predicted by at least one method	clpP_2	PCBCOKDO_01268	1334980	1335828	1	ATP-dependent Clp protease proteolytic subunit
	1308916	1356847	47931	Predicted by at least one method		PCBCOKDO_01269	1335838	1337055	1	hypothetical protein
	1308916	1356847	47931	Predicted by at least one method		PCBCOKDO_01270	1337099	1337377	1	hypothetical protein
	1308916	1356847	47931	Predicted by at least one method		PCBCOKDO_01271	1337377	1337703	1	hypothetical protein
	1308916	1356847	47931	Predicted by at least one method		PCBCOKDO_01272	1337713	1338051	1	hypothetical protein
	1308916	1356847	47931	Predicted by at least one method		PCBCOKDO_01273	1338048	1338497	1	hypothetical protein
	1308916	1356847	47931	Predicted by at least one method		PCBCOKDO_01274	1338494	1338841	1	hypothetical protein
	1308916	1356847	47931	Predicted by at least one method		PCBCOKDO_01275	1338898	1339602	1	hypothetical protein
	1308916	1356847	47931	Predicted by at least one method		PCBCOKDO_01276	1339630	1340001	1	hypothetical protein
	1308916	1356847	47931	Predicted by at least one method		PCBCOKDO_01277	1340013	1340303	1	hypothetical protein
	1308916	1356847	47931	Predicted by at least one method		PCBCOKDO_01278	1340360	1340695	1	hypothetical protein
	1308916	1356847	47931	Predicted by at least one method		PCBCOKDO_01279	1340742	1344056	1	hypothetical protein
	1308916	1356847	47931	Predicted by at least one method		PCBCOKDO_01280	1344102	1344449	1	hypothetical protein
	1308916	1356847	47931	Predicted by at least one method		PCBCOKDO_01281	1344427	1344681	-1	hypothetical protein
	1308916	1356847	47931	Predicted by at least one method		PCBCOKDO_01282	1344844	1345437	1	hypothetical protein
	1308916	1356847	47931	Predicted by at least one method		PCBCOKDO_01283	1345437	1346021	1	hypothetical protein
	1308916	1356847	47931	Predicted by at least one method		PCBCOKDO_01284	1346028	1346426	1	hypothetical protein
	1308916	1356847	47931	Predicted by at least one method		PCBCOKDO_01285	1346426	1349137	1	hypothetical protein
	1308916	1356847	47931	Predicted by at least one method		PCBCOKDO_01286	1349146	1350105	1	hypothetical protein
	1308916	1356847	47931	Predicted by at least one method		PCBCOKDO_01287	1350116	1351414	1	hypothetical protein
	1308916	1356847	47931	Predicted by at least one method	umuD_1	PCBCOKDO_01288	1351651	1352070	1	Protein UmuD
	1308916	1356847	47931	Predicted by at least one method	umuC_1	PCBCOKDO_01289	1352073	1353341	1	Protein UmuC
	1308916	1356847	47931	Predicted by at least one method	thrS	PCBCOKDO_01290	1353673	1355601	1	Threonine--tRNA ligase
	1308916	1356847	47931	Predicted by at least one method	infC	PCBCOKDO_01291	1355713	1356147	1	Translation initiation factor IF-3
	1308916	1356847	47931	Predicted by at least one method	rpmI	PCBCOKDO_01292	1356243	1356440	1	50S ribosomal protein L35
	1308916	1356847	47931	Predicted by at least one method	rplT	PCBCOKDO_01293	1356491	1356847	1	50S ribosomal protein L20
14	1310018	1318924	8906	Predicted by at least one method		PCBCOKDO_01228	1310018	1310332	1	hypothetical protein
	1310018	1318924	8906	Predicted by at least one method	nucA	PCBCOKDO_01229	1310329	1311183	1	Nuclease
	1310018	1318924	8906	Predicted by at least one method	intS_1	PCBCOKDO_01230	1311593	1312804	1	Prophage integrase IntS
	1310018	1318924	8906	Predicted by at least one method		PCBCOKDO_01231	1312750	1312995	-1	hypothetical protein
	1310018	1318924	8906	Predicted by at least one method		PCBCOKDO_01232	1313244	1313510	-1	hypothetical protein
	1310018	1318924	8906	Predicted by at least one method		PCBCOKDO_01233	1313587	1314447	-1	hypothetical protein
	1310018	1318924	8906	Predicted by at least one method		PCBCOKDO_01234	1314899	1315483	-1	hypothetical protein
	1310018	1318924	8906	Predicted by at least one method		PCBCOKDO_01235	1315467	1315595	-1	hypothetical protein
	1310018	1318924	8906	Predicted by at least one method		PCBCOKDO_01236	1315592	1316209	-1	hypothetical protein
	1310018	1318924	8906	Predicted by at least one method		PCBCOKDO_01237	1316206	1316376	-1	hypothetical protein
	1310018	1318924	8906	Predicted by at least one method		PCBCOKDO_01238	1316387	1316680	-1	hypothetical protein
	1310018	1318924	8906	Predicted by at least one method		PCBCOKDO_01239	1316696	1317253	-1	hypothetical protein
	1310018	1318924	8906	Predicted by at least one method	ssb_1	PCBCOKDO_01240	1317253	1317759	-1	Single-stranded DNA-binding protein
	1310018	1318924	8906	Predicted by at least one method		PCBCOKDO_01241	1317760	1318467	-1	hypothetical protein
	1310018	1318924	8906	Predicted by at least one method		PCBCOKDO_01242	1318464	1318607	-1	hypothetical protein
	1310018	1318924	8906	Predicted by at least one method		PCBCOKDO_01243	1318597	1318785	-1	hypothetical protein
	1310018	1318924	8906	Predicted by at least one method		PCBCOKDO_01244	1318766	1318924	-1	hypothetical protein
15	1319908	1331963	12055	Predicted by at least one method		PCBCOKDO_01246	1319908	1320153	-1	hypothetical protein
	1319908	1331963	12055	Predicted by at least one method		PCBCOKDO_01247	1320161	1320493	-1	hypothetical protein
	1319908	1331963	12055	Predicted by at least one method		PCBCOKDO_01248	1320857	1321060	1	hypothetical protein
	1319908	1331963	12055	Predicted by at least one method		PCBCOKDO_01249	1321204	1322250	-1	hypothetical protein
	1319908	1331963	12055	Predicted by at least one method		PCBCOKDO_01250	1322282	1322917	-1	putative HTH-type transcriptional regulator
	1319908	1331963	12055	Predicted by at least one method		PCBCOKDO_01251	1323405	1323683	1	hypothetical protein
	1319908	1331963	12055	Predicted by at least one method		PCBCOKDO_01252	1323718	1323864	1	hypothetical protein
	1319908	1331963	12055	Predicted by at least one method		PCBCOKDO_01253	1323857	1324690	1	hypothetical protein
	1319908	1331963	12055	Predicted by at least one method	dnaB_1	PCBCOKDO_01254	1324687	1326063	1	Replicative DNA helicase
	1319908	1331963	12055	Predicted by at least one method		PCBCOKDO_01255	1326137	1326577	1	hypothetical protein
	1319908	1331963	12055	Predicted by at least one method		PCBCOKDO_01256	1326574	1327164	1	hypothetical protein
	1319908	1331963	12055	Predicted by at least one method		PCBCOKDO_01257	1327637	1327873	1	hypothetical protein
	1319908	1331963	12055	Predicted by at least one method		PCBCOKDO_01258	1327854	1328324	1	hypothetical protein
	1319908	1331963	12055	Predicted by at least one method		PCBCOKDO_01259	1328312	1328494	1	hypothetical protein
	1319908	1331963	12055	Predicted by at least one method		PCBCOKDO_01260	1328491	1329264	1	hypothetical protein
	1319908	1331963	12055	Predicted by at least one method		PCBCOKDO_01261	1329689	1330015	1	hypothetical protein
	1319908	1331963	12055	Predicted by at least one method	rrrD	PCBCOKDO_01262	1329999	1330436	1	Lysozyme RrrD
	1319908	1331963	12055	Predicted by at least one method		PCBCOKDO_01263	1330433	1330903	1	hypothetical protein
	1319908	1331963	12055	Predicted by at least one method		PCBCOKDO_01264	1331022	1331366	1	hypothetical protein
	1319908	1331963	12055	Predicted by at least one method		PCBCOKDO_01265	1331499	1331963	1	hypothetical protein
	1319908	1331963	12055	Predicted by at least one method		PCBCOKDO_01266	1331917	1333659	1	hypothetical protein
16	1320393	1324777	4384	Predicted by at least one method		PCBCOKDO_01247	1320161	1320493	-1	hypothetical protein
	1320393	1324777	4384	Predicted by at least one method		PCBCOKDO_01248	1320857	1321060	1	hypothetical protein
	1320393	1324777	4384	Predicted by at least one method		PCBCOKDO_01249	1321204	1322250	-1	hypothetical protein
	1320393	1324777	4384	Predicted by at least one method		PCBCOKDO_01250	1322282	1322917	-1	putative HTH-type transcriptional regulator
	1320393	1324777	4384	Predicted by at least one method		PCBCOKDO_01251	1323405	1323683	1	hypothetical protein
	1320393	1324777	4384	Predicted by at least one method		PCBCOKDO_01252	1323718	1323864	1	hypothetical protein
	1320393	1324777	4384	Predicted by at least one method		PCBCOKDO_01253	1323857	1324690	1	hypothetical protein
	1320393	1324777	4384	Predicted by at least one method	dnaB_1	PCBCOKDO_01254	1324687	1326063	1	Replicative DNA helicase
17	1339630	1346426	6796	Predicted by at least one method		PCBCOKDO_01276	1339630	1340001	1	hypothetical protein
	1339630	1346426	6796	Predicted by at least one method		PCBCOKDO_01277	1340013	1340303	1	hypothetical protein
	1339630	1346426	6796	Predicted by at least one method		PCBCOKDO_01278	1340360	1340695	1	hypothetical protein
	1339630	1346426	6796	Predicted by at least one method		PCBCOKDO_01279	1340742	1344056	1	hypothetical protein
	1339630	1346426	6796	Predicted by at least one method		PCBCOKDO_01280	1344102	1344449	1	hypothetical protein
	1339630	1346426	6796	Predicted by at least one method		PCBCOKDO_01281	1344427	1344681	-1	hypothetical protein
	1339630	1346426	6796	Predicted by at least one method		PCBCOKDO_01282	1344844	1345437	1	hypothetical protein
	1339630	1346426	6796	Predicted by at least one method		PCBCOKDO_01283	1345437	1346021	1	hypothetical protein
	1339630	1346426	6796	Predicted by at least one method		PCBCOKDO_01284	1346028	1346426	1	hypothetical protein
18	1349146	1353341	4195	Predicted by at least one method		PCBCOKDO_01286	1349146	1350105	1	hypothetical protein
	1349146	1353341	4195	Predicted by at least one method		PCBCOKDO_01287	1350116	1351414	1	hypothetical protein
	1349146	1353341	4195	Predicted by at least one method	umuD_1	PCBCOKDO_01288	1351651	1352070	1	Protein UmuD
	1349146	1353341	4195	Predicted by at least one method	umuC_1	PCBCOKDO_01289	1352073	1353341	1	Protein UmuC
19	1417787	1435291	17504	Predicted by at least one method	nreC	PCBCOKDO_01347	1417787	1418425	-1	Oxygen regulatory protein NreC
	1417787	1435291	17504	Predicted by at least one method	rcsC_1	PCBCOKDO_01348	1418456	1421218	-1	Sensor histidine kinase RcsC
	1417787	1435291	17504	Predicted by at least one method	spiC	PCBCOKDO_01349	1421637	1422020	1	Salmonella pathogenicity island 2 protein C
	1417787	1435291	17504	Predicted by at least one method	spiA	PCBCOKDO_01350	1422022	1423515	1	Type III secretion system outer membrane protein SpiA
	1417787	1435291	17504	Predicted by at least one method		PCBCOKDO_01351	1423496	1424707	1	hypothetical protein
	1417787	1435291	17504	Predicted by at least one method		PCBCOKDO_01352	1424715	1424957	1	hypothetical protein
	1417787	1435291	17504	Predicted by at least one method	sseA_1	PCBCOKDO_01353	1425224	1425547	1	Type III secretion system chaperone SseA
	1417787	1435291	17504	Predicted by at least one method	sseB	PCBCOKDO_01354	1425554	1426144	1	Secreted effector protein SseB
	1417787	1435291	17504	Predicted by at least one method		PCBCOKDO_01355	1426141	1426614	1	hypothetical protein
	1417787	1435291	17504	Predicted by at least one method	sseC	PCBCOKDO_01356	1426617	1428071	1	Secreted effector protein SseC
	1417787	1435291	17504	Predicted by at least one method	sseD	PCBCOKDO_01357	1428087	1428674	1	Secreted effector protein SseD
	1417787	1435291	17504	Predicted by at least one method		PCBCOKDO_01358	1428677	1429093	1	hypothetical protein
	1417787	1435291	17504	Predicted by at least one method		PCBCOKDO_01359	1429151	1429579	1	hypothetical protein
	1417787	1435291	17504	Predicted by at least one method		PCBCOKDO_01360	1429595	1430377	1	hypothetical protein
	1417787	1435291	17504	Predicted by at least one method		PCBCOKDO_01361	1430374	1431063	1	hypothetical protein
	1417787	1435291	17504	Predicted by at least one method		PCBCOKDO_01362	1431157	1431372	1	hypothetical protein
	1417787	1435291	17504	Predicted by at least one method		PCBCOKDO_01363	1431350	1431640	1	hypothetical protein
	1417787	1435291	17504	Predicted by at least one method		PCBCOKDO_01364	1431637	1431900	1	hypothetical protein
	1417787	1435291	17504	Predicted by at least one method	yscJ	PCBCOKDO_01365	1431897	1432646	1	Yop proteins translocation lipoprotein J
	1417787	1435291	17504	Predicted by at least one method		PCBCOKDO_01366	1432961	1433212	1	hypothetical protein
	1417787	1435291	17504	Predicted by at least one method		PCBCOKDO_01367	1433209	1433883	1	hypothetical protein
	1417787	1435291	17504	Predicted by at least one method		PCBCOKDO_01368	1433873	1434865	1	hypothetical protein
	1417787	1435291	17504	Predicted by at least one method		PCBCOKDO_01369	1434923	1435291	1	hypothetical protein
	1417787	1435291	17504	Predicted by at least one method	ssaV	PCBCOKDO_01370	1435276	1437321	1	Secretion system apparatus protein SsaV
20	1438973	1443109	4136	Predicted by at least one method		PCBCOKDO_01372	1438615	1438992	1	hypothetical protein
	1438973	1443109	4136	Predicted by at least one method		PCBCOKDO_01373	1438973	1439347	1	hypothetical protein
	1438973	1443109	4136	Predicted by at least one method		PCBCOKDO_01374	1439328	1440296	1	hypothetical protein
	1438973	1443109	4136	Predicted by at least one method	fliP_1	PCBCOKDO_01375	1440364	1441011	1	Flagellar biosynthetic protein FliP
	1438973	1443109	4136	Predicted by at least one method		PCBCOKDO_01376	1441008	1441274	1	hypothetical protein
	1438973	1443109	4136	Predicted by at least one method	spaR_1	PCBCOKDO_01377	1441275	1442054	1	Surface presentation of antigens protein SpaR
	1438973	1443109	4136	Predicted by at least one method	yscU	PCBCOKDO_01378	1442051	1443109	1	Yop proteins translocation protein U
21	1570064	1575695	5631	Predicted by at least one method	queA_2	PCBCOKDO_01506	1570064	1571143	1	S-adenosylmethionine:tRNA ribosyltransferase-isomerase
	1570064	1575695	5631	Predicted by at least one method	yjgH	PCBCOKDO_01507	1571191	1571580	-1	RutC family protein YjgH
	1570064	1575695	5631	Predicted by at least one method	relE_1	PCBCOKDO_01508	1571751	1572035	-1	mRNA interferase toxin RelE
	1570064	1575695	5631	Predicted by at least one method		PCBCOKDO_01509	1572025	1572273	-1	hypothetical protein
	1570064	1575695	5631	Predicted by at least one method		PCBCOKDO_01510	1572630	1572962	1	hypothetical protein
	1570064	1575695	5631	Predicted by at least one method		PCBCOKDO_01511	1573221	1573535	1	hypothetical protein
	1570064	1575695	5631	Predicted by at least one method		PCBCOKDO_01512	1573498	1573881	-1	ISNCY family transposase ISBcen27
	1570064	1575695	5631	Predicted by at least one method		PCBCOKDO_01513	1574455	1574631	-1	hypothetical protein
	1570064	1575695	5631	Predicted by at least one method	dmlR_5	PCBCOKDO_01514	1574787	1575695	1	HTH-type transcriptional regulator DmlR
22	1666582	1672027	5445	Predicted by at least one method		PCBCOKDO_01592	1666582	1666707	-1	hypothetical protein
	1666582	1672027	5445	Predicted by at least one method		PCBCOKDO_01593	1666872	1667588	-1	hypothetical protein
	1666582	1672027	5445	Predicted by at least one method	sseJ	PCBCOKDO_01594	1668014	1669240	1	Secreted effector protein SseJ
	1666582	1672027	5445	Predicted by at least one method		PCBCOKDO_01595	1669361	1669705	-1	hypothetical protein
	1666582	1672027	5445	Predicted by at least one method	fliY_1	PCBCOKDO_01596	1670612	1671373	1	L-cystine-binding protein FliY
	1666582	1672027	5445	Predicted by at least one method	yecS_1	PCBCOKDO_01597	1671395	1672027	1	L-cystine transport system permease protein YecS
23	1900088	1917175	17087	Predicted by at least one method	apaH_2	PCBCOKDO_01815	1899213	1900115	-1	Bis(5'-nucleosyl)-tetraphosphatase, symmetrical
	1900088	1917175	17087	Predicted by at least one method		PCBCOKDO_01816	1900088	1900252	-1	hypothetical protein
	1900088	1917175	17087	Predicted by at least one method	sopE2	PCBCOKDO_01817	1900537	1901259	-1	Guanine nucleotide exchange factor sopE2
	1900088	1917175	17087	Predicted by at least one method	ydfO	PCBCOKDO_01818	1901943	1902338	1	putative protein YdfO
	1900088	1917175	17087	Predicted by at least one method		PCBCOKDO_01819	1902632	1903144	1	hypothetical protein
	1900088	1917175	17087	Predicted by at least one method		PCBCOKDO_01820	1903531	1903950	-1	hypothetical protein
	1900088	1917175	17087	Predicted by at least one method		PCBCOKDO_01821	1905044	1906252	-1	IS256 family transposase ISEc39
	1900088	1917175	17087	Predicted by at least one method		PCBCOKDO_01822	1908035	1908949	1	hypothetical protein
	1900088	1917175	17087	Predicted by at least one method		PCBCOKDO_01823	1909082	1909240	1	hypothetical protein
	1900088	1917175	17087	Predicted by at least one method		PCBCOKDO_01824	1909250	1909864	1	hypothetical protein
	1900088	1917175	17087	Predicted by at least one method		PCBCOKDO_01825	1910313	1910435	-1	hypothetical protein
	1900088	1917175	17087	Predicted by at least one method		PCBCOKDO_01826	1911036	1911194	1	hypothetical protein
	1900088	1917175	17087	Predicted by at least one method	tfaE_1	PCBCOKDO_01827	1912004	1912504	-1	Prophage tail fiber assembly protein TfaE
	1900088	1917175	17087	Predicted by at least one method		PCBCOKDO_01828	1912453	1912884	-1	hypothetical protein
	1900088	1917175	17087	Predicted by at least one method		PCBCOKDO_01829	1913039	1913302	-1	hypothetical protein
	1900088	1917175	17087	Predicted by at least one method		PCBCOKDO_01830	1913610	1913777	1	hypothetical protein
	1900088	1917175	17087	Predicted by at least one method		PCBCOKDO_01831	1914034	1914567	-1	hypothetical protein
	1900088	1917175	17087	Predicted by at least one method		PCBCOKDO_01832	1914621	1914851	-1	hypothetical protein
	1900088	1917175	17087	Predicted by at least one method		PCBCOKDO_01833	1914882	1915535	1	hypothetical protein
	1900088	1917175	17087	Predicted by at least one method		PCBCOKDO_01834	1915595	1916419	1	hypothetical protein
	1900088	1917175	17087	Predicted by at least one method		PCBCOKDO_01835	1916822	1917175	-1	hypothetical protein
24	2026243	2036505	10262	Predicted by at least one method	cspJ	PCBCOKDO_01954	2026243	2026455	-1	Cold shock-like protein CspJ
	2026243	2036505	10262	Predicted by at least one method	umuC_2	PCBCOKDO_01955	2026910	2028178	-1	Protein UmuC
	2026243	2036505	10262	Predicted by at least one method	umuD_2	PCBCOKDO_01956	2028181	2028600	-1	Protein UmuD
	2026243	2036505	10262	Predicted by at least one method	mtfA	PCBCOKDO_01958	2029369	2030166	1	Protein MtfA
	2026243	2036505	10262	Predicted by at least one method		PCBCOKDO_01961	2031475	2031948	1	hypothetical protein
	2026243	2036505	10262	Predicted by at least one method		PCBCOKDO_01962	2032423	2032614	1	hypothetical protein
	2026243	2036505	10262	Predicted by at least one method		PCBCOKDO_01963	2032645	2032911	1	hypothetical protein
	2026243	2036505	10262	Predicted by at least one method		PCBCOKDO_01964	2032942	2033295	1	hypothetical protein
	2026243	2036505	10262	Predicted by at least one method		PCBCOKDO_01965	2033491	2034576	1	hypothetical protein
	2026243	2036505	10262	Predicted by at least one method	nifH	PCBCOKDO_01966	2034587	2035636	1	Nitrogenase iron protein
	2026243	2036505	10262	Predicted by at least one method		PCBCOKDO_01967	2035633	2036505	1	hypothetical protein
25	2032423	2036505	4082	Predicted by at least one method		PCBCOKDO_01962	2032423	2032614	1	hypothetical protein
	2032423	2036505	4082	Predicted by at least one method		PCBCOKDO_01963	2032645	2032911	1	hypothetical protein
	2032423	2036505	4082	Predicted by at least one method		PCBCOKDO_01964	2032942	2033295	1	hypothetical protein
	2032423	2036505	4082	Predicted by at least one method		PCBCOKDO_01965	2033491	2034576	1	hypothetical protein
	2032423	2036505	4082	Predicted by at least one method	nifH	PCBCOKDO_01966	2034587	2035636	1	Nitrogenase iron protein
	2032423	2036505	4082	Predicted by at least one method		PCBCOKDO_01967	2035633	2036505	1	hypothetical protein
26	2110444	2116116	5672	Predicted by at least one method	manC1_1	PCBCOKDO_02042	2110444	2111862	-1	Mannose-1-phosphate guanylyltransferase 1
	2110444	2116116	5672	Predicted by at least one method		PCBCOKDO_02043	2111859	2113058	-1	hypothetical protein
	2110444	2116116	5672	Predicted by at least one method		PCBCOKDO_02044	2113045	2114052	-1	hypothetical protein
	2110444	2116116	5672	Predicted by at least one method		PCBCOKDO_02045	2114036	2115037	-1	hypothetical protein
	2110444	2116116	5672	Predicted by at least one method		PCBCOKDO_02046	2115037	2116116	-1	hypothetical protein
27	2276268	2281497	5229	Predicted by at least one method	ccmH_1	PCBCOKDO_02185	2275228	2276271	-1	Cytochrome c-type biogenesis protein CcmH
	2276268	2281497	5229	Predicted by at least one method	dsbE_1	PCBCOKDO_02186	2276268	2276825	-1	Thiol:disulfide interchange protein DsbE
	2276268	2281497	5229	Predicted by at least one method	ccmF_1	PCBCOKDO_02187	2276822	2278753	-1	Cytochrome c-type biogenesis protein CcmF
	2276268	2281497	5229	Predicted by at least one method	ccmE_1	PCBCOKDO_02188	2278750	2279229	-1	Cytochrome c-type biogenesis protein CcmE
	2276268	2281497	5229	Predicted by at least one method	ccmD_1	PCBCOKDO_02189	2279226	2279399	-1	Heme exporter protein D
	2276268	2281497	5229	Predicted by at least one method	ccmC_1	PCBCOKDO_02190	2279435	2280181	-1	Heme exporter protein C
	2276268	2281497	5229	Predicted by at least one method	ccmB_1	PCBCOKDO_02191	2280224	2280880	-1	Heme exporter protein B
	2276268	2281497	5229	Predicted by at least one method	ccmA_1	PCBCOKDO_02192	2280880	2281497	-1	Cytochrome c biogenesis ATP-binding export protein CcmA
28	2702489	2732029	29540	Predicted by at least one method	grpE	PCBCOKDO_02564	2702489	2703079	-1	Protein GrpE
	2702489	2732029	29540	Predicted by at least one method	nadK	PCBCOKDO_02565	2703203	2704081	1	NAD kinase
	2702489	2732029	29540	Predicted by at least one method	recN	PCBCOKDO_02566	2704167	2705828	1	DNA repair protein RecN
	2702489	2732029	29540	Predicted by at least one method	bamE	PCBCOKDO_02567	2705977	2706315	1	Outer membrane protein assembly factor BamE
	2702489	2732029	29540	Predicted by at least one method		PCBCOKDO_02568	2706481	2706771	-1	hypothetical protein
	2702489	2732029	29540	Predicted by at least one method	ratA	PCBCOKDO_02569	2706761	2707198	-1	Ribosome association toxin RatA
	2702489	2732029	29540	Predicted by at least one method	smpB	PCBCOKDO_02570	2707342	2707869	1	SsrA-binding protein
	2702489	2732029	29540	Predicted by at least one method		PCBCOKDO_02571	2708487	2719961	1	hypothetical protein
	2702489	2732029	29540	Predicted by at least one method	bepC	PCBCOKDO_02572	2720026	2721435	1	Outer membrane efflux protein BepC
	2702489	2732029	29540	Predicted by at least one method	apxIB	PCBCOKDO_02573	2721432	2723612	1	Toxin RTX-I translocation ATP-binding protein
	2702489	2732029	29540	Predicted by at least one method	prsE_1	PCBCOKDO_02574	2723593	2724783	1	Type I secretion system membrane fusion protein PrsE
	2702489	2732029	29540	Predicted by at least one method	intA_2	PCBCOKDO_02576	2725402	2726598	1	Prophage integrase IntA
	2702489	2732029	29540	Predicted by at least one method		PCBCOKDO_02577	2726635	2728044	-1	hypothetical protein
	2702489	2732029	29540	Predicted by at least one method		PCBCOKDO_02578	2728577	2729143	-1	hypothetical protein
	2702489	2732029	29540	Predicted by at least one method		PCBCOKDO_02579	2729160	2729402	-1	hypothetical protein
	2702489	2732029	29540	Predicted by at least one method		PCBCOKDO_02580	2729399	2730136	-1	hypothetical protein
	2702489	2732029	29540	Predicted by at least one method		PCBCOKDO_02581	2730674	2730940	1	hypothetical protein
	2702489	2732029	29540	Predicted by at least one method		PCBCOKDO_02582	2731294	2731488	1	hypothetical protein
	2702489	2732029	29540	Predicted by at least one method		PCBCOKDO_02583	2731485	2731712	1	hypothetical protein
	2702489	2732029	29540	Predicted by at least one method		PCBCOKDO_02584	2731709	2732029	1	hypothetical protein
29	2748902	2753727	4825	Predicted by at least one method		PCBCOKDO_02594	2748902	2749213	-1	hypothetical protein
	2748902	2753727	4825	Predicted by at least one method	pipB2	PCBCOKDO_02595	2749409	2750461	-1	Secreted effector protein PipB2
	2748902	2753727	4825	Predicted by at least one method		PCBCOKDO_02596	2750980	2751909	1	hypothetical protein
	2748902	2753727	4825	Predicted by at least one method		PCBCOKDO_02597	2752203	2753099	1	hypothetical protein
	2748902	2753727	4825	Predicted by at least one method		PCBCOKDO_02598	2753614	2753727	1	hypothetical protein
30	2832456	2837562	5106	Predicted by at least one method	yopJ	PCBCOKDO_02685	2832456	2833322	-1	Effector protein YopJ
	2832456	2837562	5106	Predicted by at least one method		PCBCOKDO_02686	2833525	2834280	-1	hypothetical protein
	2832456	2837562	5106	Predicted by at least one method	rhaR_3	PCBCOKDO_02687	2834665	2835552	-1	HTH-type transcriptional activator RhaR
	2832456	2837562	5106	Predicted by at least one method		PCBCOKDO_02688	2835888	2836340	-1	hypothetical protein
	2832456	2837562	5106	Predicted by at least one method	orgB	PCBCOKDO_02689	2836356	2837027	-1	Oxygen-regulated invasion protein OrgB
	2832456	2837562	5106	Predicted by at least one method	orgA	PCBCOKDO_02690	2836984	2837562	-1	Oxygen-regulated invasion protein OrgA
	2832456	2837562	5106	Predicted by at least one method	prgK	PCBCOKDO_02691	2837555	2838313	-1	Lipoprotein PrgK
31	2866947	2871986	5039	Predicted by at least one method		PCBCOKDO_02720	2866947	2867390	1	hypothetical protein
	2866947	2871986	5039	Predicted by at least one method		PCBCOKDO_02721	2867822	2868271	1	hypothetical protein
	2866947	2871986	5039	Predicted by at least one method		PCBCOKDO_02722	2868271	2868603	1	hypothetical protein
	2866947	2871986	5039	Predicted by at least one method		PCBCOKDO_02723	2868876	2869202	-1	hypothetical protein
	2866947	2871986	5039	Predicted by at least one method		PCBCOKDO_02724	2869900	2870181	1	hypothetical protein
	2866947	2871986	5039	Predicted by at least one method		PCBCOKDO_02725	2870178	2870705	1	hypothetical protein
	2866947	2871986	5039	Predicted by at least one method		PCBCOKDO_02726	2870778	2870918	-1	hypothetical protein
	2866947	2871986	5039	Predicted by at least one method	pphB	PCBCOKDO_02727	2871330	2871986	1	Serine/threonine-protein phosphatase 2
32	3005273	3030451	25178	Predicted by at least one method	yqeG	PCBCOKDO_02843	3005273	3006502	1	Inner membrane transport protein YqeG
	3005273	3030451	25178	Predicted by at least one method	rcnR	PCBCOKDO_02844	3006533	3006805	-1	Transcriptional repressor RcnR
	3005273	3030451	25178	Predicted by at least one method	rcnA	PCBCOKDO_02845	3006927	3007847	1	Nickel/cobalt efflux system RcnA
	3005273	3030451	25178	Predicted by at least one method		PCBCOKDO_02846	3008057	3008815	-1	hypothetical protein
	3005273	3030451	25178	Predicted by at least one method		PCBCOKDO_02847	3008802	3009308	-1	hypothetical protein
	3005273	3030451	25178	Predicted by at least one method		PCBCOKDO_02848	3009418	3010479	-1	hypothetical protein
	3005273	3030451	25178	Predicted by at least one method	papD	PCBCOKDO_02849	3010497	3011240	-1	Chaperone protein PapD
	3005273	3030451	25178	Predicted by at least one method	papC_2	PCBCOKDO_02850	3011281	3013770	-1	Outer membrane usher protein PapC
	3005273	3030451	25178	Predicted by at least one method	ybgD	PCBCOKDO_02851	3013890	3014474	-1	putative fimbrial-like protein YbgD
	3005273	3030451	25178	Predicted by at least one method		PCBCOKDO_02852	3015193	3015825	-1	hypothetical protein
	3005273	3030451	25178	Predicted by at least one method	ail_3	PCBCOKDO_02853	3015872	3016408	-1	Attachment invasion locus protein
	3005273	3030451	25178	Predicted by at least one method		PCBCOKDO_02854	3016590	3016865	-1	hypothetical protein
	3005273	3030451	25178	Predicted by at least one method	hxlB	PCBCOKDO_02855	3017017	3017577	-1	3-hexulose-6-phosphate isomerase
	3005273	3030451	25178	Predicted by at least one method	fabG_3	PCBCOKDO_02856	3017592	3018344	-1	3-oxoacyl-[acyl-carrier-protein] reductase FabG
	3005273	3030451	25178	Predicted by at least one method	rpe_2	PCBCOKDO_02857	3018467	3019120	-1	Ribulose-phosphate 3-epimerase
	3005273	3030451	25178	Predicted by at least one method	gatC_2	PCBCOKDO_02858	3019139	3020392	-1	PTS system galactitol-specific EIIC component
	3005273	3030451	25178	Predicted by at least one method	gatB_2	PCBCOKDO_02859	3020420	3020713	-1	PTS system galactitol-specific EIIB component
	3005273	3030451	25178	Predicted by at least one method	gatA_1	PCBCOKDO_02860	3020735	3021214	-1	PTS system galactitol-specific EIIA component
	3005273	3030451	25178	Predicted by at least one method	ydjF_2	PCBCOKDO_02861	3021533	3022288	-1	putative HTH-type transcriptional regulator YdjF
	3005273	3030451	25178	Predicted by at least one method	lacB	PCBCOKDO_02862	3022669	3023205	1	Galactose-6-phosphate isomerase subunit LacB
	3005273	3030451	25178	Predicted by at least one method	gatC_3	PCBCOKDO_02863	3023209	3024579	1	PTS system galactitol-specific EIIC component
	3005273	3030451	25178	Predicted by at least one method		PCBCOKDO_02864	3024601	3024885	1	hypothetical protein
	3005273	3030451	25178	Predicted by at least one method		PCBCOKDO_02865	3024893	3025351	1	hypothetical protein
	3005273	3030451	25178	Predicted by at least one method	sorC	PCBCOKDO_02866	3025525	3026490	-1	Sorbitol operon regulator
	3005273	3030451	25178	Predicted by at least one method		PCBCOKDO_02867	3026957	3027307	-1	hypothetical protein
	3005273	3030451	25178	Predicted by at least one method	intS_2	PCBCOKDO_02868	3027462	3028565	-1	Prophage integrase IntS
	3005273	3030451	25178	Predicted by at least one method	nlpD_2	PCBCOKDO_02870	3028883	3029641	-1	Murein hydrolase activator NlpD
	3005273	3030451	25178	Predicted by at least one method	idi	PCBCOKDO_02871	3029906	3030451	1	Isopentenyl-diphosphate Delta-isomerase
33	3107396	3135878	28482	Predicted by at least one method		PCBCOKDO_02948	3107396	3107773	1	hypothetical protein
	3107396	3135878	28482	Predicted by at least one method	dmlR_7	PCBCOKDO_02949	3107920	3108825	-1	HTH-type transcriptional regulator DmlR
	3107396	3135878	28482	Predicted by at least one method	azoR1	PCBCOKDO_02950	3108926	3109549	1	FMN-dependent NADH-azoreductase 1
	3107396	3135878	28482	Predicted by at least one method		PCBCOKDO_02951	3109575	3109838	1	hypothetical protein
	3107396	3135878	28482	Predicted by at least one method	pyrK	PCBCOKDO_02952	3109914	3111233	1	Dihydroorotate dehydrogenase B (NAD(+)), electron transfer subunit
	3107396	3135878	28482	Predicted by at least one method		PCBCOKDO_02953	3111817	3112269	-1	hypothetical protein
	3107396	3135878	28482	Predicted by at least one method		PCBCOKDO_02954	3112468	3113085	1	hypothetical protein
	3107396	3135878	28482	Predicted by at least one method		PCBCOKDO_02955	3113085	3114152	1	hypothetical protein
	3107396	3135878	28482	Predicted by at least one method		PCBCOKDO_02956	3114336	3116663	1	hypothetical protein
	3107396	3135878	28482	Predicted by at least one method		PCBCOKDO_02957	3116667	3117983	1	hypothetical protein
	3107396	3135878	28482	Predicted by at least one method	deaD_1	PCBCOKDO_02958	3117980	3120178	1	ATP-dependent RNA helicase DeaD
	3107396	3135878	28482	Predicted by at least one method		PCBCOKDO_02959	3120190	3124884	1	hypothetical protein
	3107396	3135878	28482	Predicted by at least one method		PCBCOKDO_02960	3124881	3127112	1	hypothetical protein
	3107396	3135878	28482	Predicted by at least one method		PCBCOKDO_02961	3127485	3127865	-1	Virulence protein
	3107396	3135878	28482	Predicted by at least one method		PCBCOKDO_02962	3127930	3129255	-1	Butanoate coenzyme A-transferase
	3107396	3135878	28482	Predicted by at least one method	mch	PCBCOKDO_02963	3129280	3129807	-1	Mesaconyl-CoA hydratase
	3107396	3135878	28482	Predicted by at least one method	mcl1	PCBCOKDO_02964	3129831	3130673	-1	L-malyl-CoA/beta-methylmalyl-CoA lyase
	3107396	3135878	28482	Predicted by at least one method	hcaR_2	PCBCOKDO_02965	3130765	3131643	1	Hca operon transcriptional activator HcaR
	3107396	3135878	28482	Predicted by at least one method	atsA_2	PCBCOKDO_02966	3131691	3133430	-1	Arylsulfatase
	3107396	3135878	28482	Predicted by at least one method	atsB	PCBCOKDO_02967	3133499	3134683	-1	Anaerobic sulfatase-maturating enzyme
	3107396	3135878	28482	Predicted by at least one method	malT_1	PCBCOKDO_02968	3135195	3135878	1	HTH-type transcriptional regulator MalT
34	3113143	3118589	5446	Predicted by at least one method		PCBCOKDO_02955	3113085	3114152	1	hypothetical protein
	3113143	3118589	5446	Predicted by at least one method		PCBCOKDO_02956	3114336	3116663	1	hypothetical protein
	3113143	3118589	5446	Predicted by at least one method		PCBCOKDO_02957	3116667	3117983	1	hypothetical protein
	3113143	3118589	5446	Predicted by at least one method	deaD_1	PCBCOKDO_02958	3117980	3120178	1	ATP-dependent RNA helicase DeaD
35	3119837	3132252	12415	Predicted by at least one method	deaD_1	PCBCOKDO_02958	3117980	3120178	1	ATP-dependent RNA helicase DeaD
	3119837	3132252	12415	Predicted by at least one method		PCBCOKDO_02959	3120190	3124884	1	hypothetical protein
	3119837	3132252	12415	Predicted by at least one method		PCBCOKDO_02960	3124881	3127112	1	hypothetical protein
	3119837	3132252	12415	Predicted by at least one method		PCBCOKDO_02961	3127485	3127865	-1	Virulence protein
	3119837	3132252	12415	Predicted by at least one method		PCBCOKDO_02962	3127930	3129255	-1	Butanoate coenzyme A-transferase
	3119837	3132252	12415	Predicted by at least one method	mch	PCBCOKDO_02963	3129280	3129807	-1	Mesaconyl-CoA hydratase
	3119837	3132252	12415	Predicted by at least one method	mcl1	PCBCOKDO_02964	3129831	3130673	-1	L-malyl-CoA/beta-methylmalyl-CoA lyase
	3119837	3132252	12415	Predicted by at least one method	hcaR_2	PCBCOKDO_02965	3130765	3131643	1	Hca operon transcriptional activator HcaR
	3119837	3132252	12415	Predicted by at least one method	atsA_2	PCBCOKDO_02966	3131691	3133430	-1	Arylsulfatase
36	3127485	3131643	4158	Predicted by at least one method		PCBCOKDO_02961	3127485	3127865	-1	Virulence protein
	3127485	3131643	4158	Predicted by at least one method		PCBCOKDO_02962	3127930	3129255	-1	Butanoate coenzyme A-transferase
	3127485	3131643	4158	Predicted by at least one method	mch	PCBCOKDO_02963	3129280	3129807	-1	Mesaconyl-CoA hydratase
	3127485	3131643	4158	Predicted by at least one method	mcl1	PCBCOKDO_02964	3129831	3130673	-1	L-malyl-CoA/beta-methylmalyl-CoA lyase
	3127485	3131643	4158	Predicted by at least one method	hcaR_2	PCBCOKDO_02965	3130765	3131643	1	Hca operon transcriptional activator HcaR
37	3230786	3263829	33043	Predicted by at least one method	mug	PCBCOKDO_03059	3230786	3231292	-1	G/U mismatch-specific DNA glycosylase
	3230786	3263829	33043	Predicted by at least one method		PCBCOKDO_03061	3231605	3232228	1	hypothetical protein
	3230786	3263829	33043	Predicted by at least one method		PCBCOKDO_03062	3232878	3234578	-1	hypothetical protein
	3230786	3263829	33043	Predicted by at least one method		PCBCOKDO_03063	3234581	3235126	-1	hypothetical protein
	3230786	3263829	33043	Predicted by at least one method		PCBCOKDO_03064	3235098	3235823	-1	hypothetical protein
	3230786	3263829	33043	Predicted by at least one method		PCBCOKDO_03065	3235813	3236367	-1	hypothetical protein
	3230786	3263829	33043	Predicted by at least one method		PCBCOKDO_03066	3236380	3238536	-1	hypothetical protein
	3230786	3263829	33043	Predicted by at least one method		PCBCOKDO_03067	3238546	3239133	-1	hypothetical protein
	3230786	3263829	33043	Predicted by at least one method		PCBCOKDO_03068	3239126	3240310	-1	hypothetical protein
	3230786	3263829	33043	Predicted by at least one method		PCBCOKDO_03069	3240307	3240636	-1	hypothetical protein
	3230786	3263829	33043	Predicted by at least one method		PCBCOKDO_03070	3240633	3242603	-1	hypothetical protein
	3230786	3263829	33043	Predicted by at least one method		PCBCOKDO_03071	3242791	3243048	-1	hypothetical protein
	3230786	3263829	33043	Predicted by at least one method		PCBCOKDO_03072	3243195	3243527	-1	hypothetical protein
	3230786	3263829	33043	Predicted by at least one method		PCBCOKDO_03073	3243527	3243868	-1	hypothetical protein
	3230786	3263829	33043	Predicted by at least one method		PCBCOKDO_03074	3243865	3244158	-1	hypothetical protein
	3230786	3263829	33043	Predicted by at least one method		PCBCOKDO_03075	3244168	3244623	-1	hypothetical protein
	3230786	3263829	33043	Predicted by at least one method		PCBCOKDO_03076	3244620	3245747	-1	hypothetical protein
	3230786	3263829	33043	Predicted by at least one method		PCBCOKDO_03077	3245744	3246451	-1	hypothetical protein
	3230786	3263829	33043	Predicted by at least one method		PCBCOKDO_03078	3246448	3246954	-1	hypothetical protein
	3230786	3263829	33043	Predicted by at least one method		PCBCOKDO_03079	3246951	3247454	-1	hypothetical protein
	3230786	3263829	33043	Predicted by at least one method		PCBCOKDO_03080	3247500	3248201	-1	hypothetical protein
	3230786	3263829	33043	Predicted by at least one method		PCBCOKDO_03081	3248205	3249227	-1	hypothetical protein
	3230786	3263829	33043	Predicted by at least one method		PCBCOKDO_03082	3249289	3250092	-1	hypothetical protein
	3230786	3263829	33043	Predicted by at least one method		PCBCOKDO_03083	3250253	3252028	1	hypothetical protein
	3230786	3263829	33043	Predicted by at least one method		PCBCOKDO_03084	3252025	3253086	1	hypothetical protein
	3230786	3263829	33043	Predicted by at least one method		PCBCOKDO_03085	3253137	3253406	1	hypothetical protein
	3230786	3263829	33043	Predicted by at least one method		PCBCOKDO_03086	3253380	3253586	-1	hypothetical protein
	3230786	3263829	33043	Predicted by at least one method		PCBCOKDO_03087	3253706	3255727	-1	hypothetical protein
	3230786	3263829	33043	Predicted by at least one method	dam_1	PCBCOKDO_03088	3255724	3256584	-1	DNA adenine methylase
	3230786	3263829	33043	Predicted by at least one method		PCBCOKDO_03089	3256575	3256808	-1	hypothetical protein
	3230786	3263829	33043	Predicted by at least one method		PCBCOKDO_03090	3256876	3257277	-1	hypothetical protein
	3230786	3263829	33043	Predicted by at least one method		PCBCOKDO_03091	3257277	3257471	-1	hypothetical protein
	3230786	3263829	33043	Predicted by at least one method		PCBCOKDO_03092	3257692	3257919	-1	hypothetical protein
	3230786	3263829	33043	Predicted by at least one method		PCBCOKDO_03093	3257929	3258432	-1	hypothetical protein
	3230786	3263829	33043	Predicted by at least one method		PCBCOKDO_03094	3258463	3258684	-1	hypothetical protein
	3230786	3263829	33043	Predicted by at least one method		PCBCOKDO_03095	3258828	3259409	1	hypothetical protein
	3230786	3263829	33043	Predicted by at least one method		PCBCOKDO_03096	3259426	3259992	1	hypothetical protein
	3230786	3263829	33043	Predicted by at least one method	xerD_2	PCBCOKDO_03097	3259996	3261033	1	Tyrosine recombinase XerD
	3230786	3263829	33043	Predicted by at least one method		PCBCOKDO_03098	3261023	3262804	1	hypothetical protein
	3230786	3263829	33043	Predicted by at least one method	yqjH	PCBCOKDO_03099	3263062	3263829	-1	NADPH-dependent ferric-chelate reductase
38	3231528	3235849	4321	Predicted by at least one method		PCBCOKDO_03061	3231605	3232228	1	hypothetical protein
	3231528	3235849	4321	Predicted by at least one method		PCBCOKDO_03062	3232878	3234578	-1	hypothetical protein
	3231528	3235849	4321	Predicted by at least one method		PCBCOKDO_03063	3234581	3235126	-1	hypothetical protein
	3231528	3235849	4321	Predicted by at least one method		PCBCOKDO_03064	3235098	3235823	-1	hypothetical protein
	3231528	3235849	4321	Predicted by at least one method		PCBCOKDO_03065	3235813	3236367	-1	hypothetical protein
39	3258463	3262804	4341	Predicted by at least one method		PCBCOKDO_03094	3258463	3258684	-1	hypothetical protein
	3258463	3262804	4341	Predicted by at least one method		PCBCOKDO_03095	3258828	3259409	1	hypothetical protein
	3258463	3262804	4341	Predicted by at least one method		PCBCOKDO_03096	3259426	3259992	1	hypothetical protein
	3258463	3262804	4341	Predicted by at least one method	xerD_2	PCBCOKDO_03097	3259996	3261033	1	Tyrosine recombinase XerD
	3258463	3262804	4341	Predicted by at least one method		PCBCOKDO_03098	3261023	3262804	1	hypothetical protein
40	3443887	3448894	5007	Predicted by at least one method		PCBCOKDO_03272	3443887	3444108	1	hypothetical protein
	3443887	3448894	5007	Predicted by at least one method		PCBCOKDO_03275	3448640	3448894	-1	hypothetical protein
41	3692539	3717653	25114	Predicted by at least one method	eptB	PCBCOKDO_03506	3692539	3694230	-1	Kdo(2)-lipid A phosphoethanolamine 7''-transferase
	3692539	3717653	25114	Predicted by at least one method	lpfE	PCBCOKDO_03507	3694448	3694975	-1	putative fimbrial subunit LpfE
	3692539	3717653	25114	Predicted by at least one method	lpfD_2	PCBCOKDO_03508	3694981	3696060	-1	putative minor fimbrial subunit LpfD
	3692539	3717653	25114	Predicted by at least one method	elfC_2	PCBCOKDO_03509	3696078	3698606	-1	putative outer membrane usher protein ElfC
	3692539	3717653	25114	Predicted by at least one method	lpfB_1	PCBCOKDO_03510	3698629	3699327	-1	putative fimbrial chaperone LpfB
	3692539	3717653	25114	Predicted by at least one method	lpfA	PCBCOKDO_03511	3699412	3699936	-1	putative major fimbrial subunit LpfA
	3692539	3717653	25114	Predicted by at least one method		PCBCOKDO_03512	3700264	3700452	1	hypothetical protein
	3692539	3717653	25114	Predicted by at least one method		PCBCOKDO_03513	3700454	3701158	-1	hypothetical protein
	3692539	3717653	25114	Predicted by at least one method	tag	PCBCOKDO_03514	3701315	3701896	1	DNA-3-methyladenine glycosylase 1
	3692539	3717653	25114	Predicted by at least one method	yjaB_1	PCBCOKDO_03515	3701874	3702314	1	putative N-acetyltransferase YjaB
	3692539	3717653	25114	Predicted by at least one method	bisC	PCBCOKDO_03516	3702283	3704616	-1	Biotin sulfoxide reductase
	3692539	3717653	25114	Predicted by at least one method	yiaD	PCBCOKDO_03517	3704769	3705431	1	putative lipoprotein YiaD
	3692539	3717653	25114	Predicted by at least one method	ghrB	PCBCOKDO_03518	3705650	3706624	1	Glyoxylate/hydroxypyruvate reductase B
	3692539	3717653	25114	Predicted by at least one method		PCBCOKDO_03519	3706674	3707384	-1	hypothetical protein
	3692539	3717653	25114	Predicted by at least one method		PCBCOKDO_03520	3707781	3708113	1	hypothetical protein
	3692539	3717653	25114	Predicted by at least one method	cspA	PCBCOKDO_03521	3708401	3708613	1	Cold shock protein CspA
	3692539	3717653	25114	Predicted by at least one method		PCBCOKDO_03522	3708787	3709326	1	hypothetical protein
	3692539	3717653	25114	Predicted by at least one method		PCBCOKDO_03523	3709698	3710183	-1	hypothetical protein
	3692539	3717653	25114	Predicted by at least one method		PCBCOKDO_03524	3710171	3710437	-1	hypothetical protein
	3692539	3717653	25114	Predicted by at least one method	yecD_2	PCBCOKDO_03525	3710640	3711230	-1	Isochorismatase family protein YecD
	3692539	3717653	25114	Predicted by at least one method	tetA_3	PCBCOKDO_03526	3711271	3712473	-1	Tetracycline resistance protein, class B
	3692539	3717653	25114	Predicted by at least one method	rspR_3	PCBCOKDO_03527	3712558	3713208	1	HTH-type transcriptional repressor RspR
	3692539	3717653	25114	Predicted by at least one method		PCBCOKDO_03528	3713327	3713827	-1	hypothetical protein
	3692539	3717653	25114	Predicted by at least one method	glyS	PCBCOKDO_03529	3714222	3716291	-1	Glycine--tRNA ligase beta subunit
	3692539	3717653	25114	Predicted by at least one method	glyQ	PCBCOKDO_03530	3716301	3717212	-1	Glycine--tRNA ligase alpha subunit
	3692539	3717653	25114	Predicted by at least one method		PCBCOKDO_03531	3717351	3717653	-1	hypothetical protein
42	3709698	3713827	4129	Predicted by at least one method		PCBCOKDO_03523	3709698	3710183	-1	hypothetical protein
	3709698	3713827	4129	Predicted by at least one method		PCBCOKDO_03524	3710171	3710437	-1	hypothetical protein
	3709698	3713827	4129	Predicted by at least one method	yecD_2	PCBCOKDO_03525	3710640	3711230	-1	Isochorismatase family protein YecD
	3709698	3713827	4129	Predicted by at least one method	tetA_3	PCBCOKDO_03526	3711271	3712473	-1	Tetracycline resistance protein, class B
	3709698	3713827	4129	Predicted by at least one method	rspR_3	PCBCOKDO_03527	3712558	3713208	1	HTH-type transcriptional repressor RspR
	3709698	3713827	4129	Predicted by at least one method		PCBCOKDO_03528	3713327	3713827	-1	hypothetical protein
43	3784156	3791760	7604	Predicted by at least one method		PCBCOKDO_03590	3784156	3785370	1	hypothetical protein
	3784156	3791760	7604	Predicted by at least one method	mshA	PCBCOKDO_03591	3785427	3786572	-1	D-inositol-3-phosphate glycosyltransferase
	3784156	3791760	7604	Predicted by at least one method		PCBCOKDO_03592	3786672	3787481	-1	hypothetical protein
	3784156	3791760	7604	Predicted by at least one method	rfaY	PCBCOKDO_03593	3787631	3788329	-1	Lipopolysaccharide core heptose(II) kinase RfaY
	3784156	3791760	7604	Predicted by at least one method		PCBCOKDO_03594	3788352	3789365	-1	hypothetical protein
	3784156	3791760	7604	Predicted by at least one method		PCBCOKDO_03595	3789383	3790396	-1	hypothetical protein
	3784156	3791760	7604	Predicted by at least one method	gtf1_2	PCBCOKDO_03596	3790402	3791481	-1	Glycosyltransferase Gtf1
	3784156	3791760	7604	Predicted by at least one method		PCBCOKDO_03597	3791551	3791760	-1	hypothetical protein
44	3884554	3889792	5238	Predicted by at least one method	ccmH_2	PCBCOKDO_03686	3883514	3884557	-1	Cytochrome c-type biogenesis protein CcmH
	3884554	3889792	5238	Predicted by at least one method	dsbE_2	PCBCOKDO_03687	3884554	3885111	-1	Thiol:disulfide interchange protein DsbE
	3884554	3889792	5238	Predicted by at least one method	ccmF_2	PCBCOKDO_03688	3885108	3887039	-1	Cytochrome c-type biogenesis protein CcmF
	3884554	3889792	5238	Predicted by at least one method	ccmE_2	PCBCOKDO_03689	3887036	3887515	-1	Cytochrome c-type biogenesis protein CcmE
	3884554	3889792	5238	Predicted by at least one method	ccmD_2	PCBCOKDO_03690	3887512	3887685	-1	Heme exporter protein D
	3884554	3889792	5238	Predicted by at least one method	ccmC_2	PCBCOKDO_03691	3887721	3888467	-1	Heme exporter protein C
	3884554	3889792	5238	Predicted by at least one method	ccmB_2	PCBCOKDO_03692	3888510	3889166	-1	Heme exporter protein B
	3884554	3889792	5238	Predicted by at least one method	ccmA_2	PCBCOKDO_03693	3889166	3889792	-1	Cytochrome c biogenesis ATP-binding export protein CcmA
	3884554	3889792	5238	Predicted by at least one method		PCBCOKDO_03694	3889789	3891189	-1	hypothetical protein
45	4131660	4138316	6656	Predicted by at least one method	yiiM	PCBCOKDO_03914	4131660	4132184	1	Protein YiiM
	4131660	4138316	6656	Predicted by at least one method		PCBCOKDO_03915	4132255	4132650	1	hypothetical protein
	4131660	4138316	6656	Predicted by at least one method	cpxA	PCBCOKDO_03916	4132701	4134074	-1	Sensor histidine kinase CpxA
	4131660	4138316	6656	Predicted by at least one method	cpxR	PCBCOKDO_03917	4134071	4134769	-1	Transcriptional regulatory protein CpxR
	4131660	4138316	6656	Predicted by at least one method	cpxP	PCBCOKDO_03918	4134920	4135420	1	Periplasmic protein CpxP
	4131660	4138316	6656	Predicted by at least one method	xerD_3	PCBCOKDO_03919	4135606	4136586	-1	Tyrosine recombinase XerD
	4131660	4138316	6656	Predicted by at least one method		PCBCOKDO_03920	4136656	4136949	-1	hypothetical protein
	4131660	4138316	6656	Predicted by at least one method		PCBCOKDO_03921	4137086	4137358	1	hypothetical protein
	4131660	4138316	6656	Predicted by at least one method		PCBCOKDO_03922	4137528	4138028	1	hypothetical protein
	4131660	4138316	6656	Predicted by at least one method		PCBCOKDO_03923	4138092	4138316	1	hypothetical protein
46	4135922	4143827	7905	Predicted by at least one method	xerD_3	PCBCOKDO_03919	4135606	4136586	-1	Tyrosine recombinase XerD
	4135922	4143827	7905	Predicted by at least one method		PCBCOKDO_03920	4136656	4136949	-1	hypothetical protein
	4135922	4143827	7905	Predicted by at least one method		PCBCOKDO_03921	4137086	4137358	1	hypothetical protein
	4135922	4143827	7905	Predicted by at least one method		PCBCOKDO_03922	4137528	4138028	1	hypothetical protein
	4135922	4143827	7905	Predicted by at least one method		PCBCOKDO_03923	4138092	4138316	1	hypothetical protein
	4135922	4143827	7905	Predicted by at least one method		PCBCOKDO_03924	4138316	4138618	1	hypothetical protein
	4135922	4143827	7905	Predicted by at least one method		PCBCOKDO_03925	4138618	4138842	1	hypothetical protein
	4135922	4143827	7905	Predicted by at least one method		PCBCOKDO_03926	4138839	4139114	1	hypothetical protein
	4135922	4143827	7905	Predicted by at least one method		PCBCOKDO_03927	4139104	4141371	1	hypothetical protein
	4135922	4143827	7905	Predicted by at least one method		PCBCOKDO_03928	4141515	4141610	1	hypothetical protein
	4135922	4143827	7905	Predicted by at least one method		PCBCOKDO_03929	4141619	4143838	-1	hypothetical protein
47	4366371	4370971	4600	Predicted by at least one method		PCBCOKDO_04137	4366371	4367003	1	hypothetical protein
	4366371	4370971	4600	Predicted by at least one method		PCBCOKDO_04138	4367000	4368388	1	hypothetical protein
	4366371	4370971	4600	Predicted by at least one method	tolC_2	PCBCOKDO_04139	4368378	4369697	1	Outer membrane protein TolC
	4366371	4370971	4600	Predicted by at least one method	prsE_2	PCBCOKDO_04140	4369694	4370971	1	Type I secretion system membrane fusion protein PrsE
48	4444996	4457802	12806	Predicted by at least one method		PCBCOKDO_04191	4444996	4446396	-1	hypothetical protein
	4444996	4457802	12806	Predicted by at least one method	yjiK	PCBCOKDO_04192	4446745	4447605	1	putative protein YjiK
	4444996	4457802	12806	Predicted by at least one method		PCBCOKDO_04193	4447900	4448262	-1	hypothetical protein
	4444996	4457802	12806	Predicted by at least one method		PCBCOKDO_04194	4448575	4448847	-1	hypothetical protein
	4444996	4457802	12806	Predicted by at least one method	gadX_2	PCBCOKDO_04195	4448859	4449734	-1	HTH-type transcriptional regulator GadX
	4444996	4457802	12806	Predicted by at least one method		PCBCOKDO_04196	4450630	4450836	1	hypothetical protein
	4444996	4457802	12806	Predicted by at least one method		PCBCOKDO_04197	4451555	4452556	1	hypothetical protein
	4444996	4457802	12806	Predicted by at least one method		PCBCOKDO_04198	4452805	4453095	-1	hypothetical protein
	4444996	4457802	12806	Predicted by at least one method		PCBCOKDO_04199	4453157	4453690	-1	IS256 family transposase ISEc39
	4444996	4457802	12806	Predicted by at least one method	phoC	PCBCOKDO_04200	4453833	4454585	-1	Major phosphate-irrepressible acid phosphatase
	4444996	4457802	12806	Predicted by at least one method		PCBCOKDO_04202	4455487	4456062	-1	hypothetical protein
	4444996	4457802	12806	Predicted by at least one method	dsbD_2	PCBCOKDO_04203	4456099	4457802	-1	Thiol:disulfide interchange protein DsbD
	4444996	4457802	12806	Predicted by at least one method	cutA	PCBCOKDO_04204	4457778	4458125	-1	Divalent-cation tolerance protein CutA
49	4447900	4454585	6685	Predicted by at least one method		PCBCOKDO_04193	4447900	4448262	-1	hypothetical protein
	4447900	4454585	6685	Predicted by at least one method		PCBCOKDO_04194	4448575	4448847	-1	hypothetical protein
	4447900	4454585	6685	Predicted by at least one method	gadX_2	PCBCOKDO_04195	4448859	4449734	-1	HTH-type transcriptional regulator GadX
	4447900	4454585	6685	Predicted by at least one method		PCBCOKDO_04196	4450630	4450836	1	hypothetical protein
	4447900	4454585	6685	Predicted by at least one method		PCBCOKDO_04197	4451555	4452556	1	hypothetical protein
	4447900	4454585	6685	Predicted by at least one method		PCBCOKDO_04198	4452805	4453095	-1	hypothetical protein
	4447900	4454585	6685	Predicted by at least one method		PCBCOKDO_04199	4453157	4453690	-1	IS256 family transposase ISEc39
	4447900	4454585	6685	Predicted by at least one method	phoC	PCBCOKDO_04200	4453833	4454585	-1	Major phosphate-irrepressible acid phosphatase
50	4556473	4560819	4346	Predicted by at least one method	iolE	PCBCOKDO_04304	4556182	4557087	1	Inosose dehydratase
	4556473	4560819	4346	Predicted by at least one method	iolG_1	PCBCOKDO_04305	4557106	4558116	1	Inositol 2-dehydrogenase
	4556473	4560819	4346	Predicted by at least one method		PCBCOKDO_04306	4558214	4559557	1	hypothetical protein
	4556473	4560819	4346	Predicted by at least one method	iolI	PCBCOKDO_04307	4559558	4560391	1	Inosose isomerase
	4556473	4560819	4346	Predicted by at least one method	yfcJ_2	PCBCOKDO_04308	4560396	4561562	-1	putative MFS-type transporter YfcJ
51	4618518	4626251	7733	Predicted by at least one method	gntK_2	PCBCOKDO_04361	4618518	4619048	1	Thermoresistant gluconokinase
	4618518	4626251	7733	Predicted by at least one method	ahr	PCBCOKDO_04362	4619076	4620095	-1	Aldehyde reductase Ahr
	4618518	4626251	7733	Predicted by at least one method	intA_3	PCBCOKDO_04364	4621156	4621839	1	Prophage integrase IntA
	4618518	4626251	7733	Predicted by at least one method		PCBCOKDO_04365	4621935	4622627	1	hypothetical protein
	4618518	4626251	7733	Predicted by at least one method	bspRIM	PCBCOKDO_04366	4622659	4624044	-1	Modification methylase BspRI
	4618518	4626251	7733	Predicted by at least one method		PCBCOKDO_04367	4624240	4624506	1	IS3 family transposase ISYpe1
	4618518	4626251	7733	Predicted by at least one method		PCBCOKDO_04368	4624862	4625338	1	IS3 family transposase ISYps8
	4618518	4626251	7733	Predicted by at least one method		PCBCOKDO_04369	4625486	4625593	-1	hypothetical protein
	4618518	4626251	7733	Predicted by at least one method	yeeN	PCBCOKDO_04370	4625535	4626251	-1	putative transcriptional regulatory protein YeeN
52	4621156	4625593	4437	Predicted by at least one method	intA_3	PCBCOKDO_04364	4621156	4621839	1	Prophage integrase IntA
	4621156	4625593	4437	Predicted by at least one method		PCBCOKDO_04365	4621935	4622627	1	hypothetical protein
	4621156	4625593	4437	Predicted by at least one method	bspRIM	PCBCOKDO_04366	4622659	4624044	-1	Modification methylase BspRI
	4621156	4625593	4437	Predicted by at least one method		PCBCOKDO_04367	4624240	4624506	1	IS3 family transposase ISYpe1
	4621156	4625593	4437	Predicted by at least one method		PCBCOKDO_04368	4624862	4625338	1	IS3 family transposase ISYps8
	4621156	4625593	4437	Predicted by at least one method		PCBCOKDO_04369	4625486	4625593	-1	hypothetical protein
	4621156	4625593	4437	Predicted by at least one method	yeeN	PCBCOKDO_04370	4625535	4626251	-1	putative transcriptional regulatory protein YeeN
Footnote: The presence of avrA and ssaQ genes were checked at sequence level
